# Supplementary material for: Bis{(E)-2,4-diiodo-6-[(2-morpholinoeth­yl)imino­meth­yl]phenolato}nickel(II)
Source: Acta Crystallogr Sect E Struct Rep Online. 2008 May 30;64(Pt 6):m842. doi: 10.1107/S1600536808015389 (PMC2961589; doi:10.1107/S1600536808015389)
Supplement: Supplementary file 1 [file e-64-0m842-sup1.cif]

##############################################################################
###                                                                        ###
###        Electronic paper (Acta Crystallographica Section E)             ###
###                                                                        ###
##############################################################################
#                                                                            #
# This CIF contains the data in a paper accepted for publication in Acta     #
# Crystallographica Section E. It conforms to the requirements of Notes      #
# for Authors for Section E, and has been peer reviewed under the auspices   #
# of the IUCr Commission on Journals.                                        #
#                                                                            #
# Full details of the Crystallographic Information File format               #
# are given in the paper "The Crystallographic Information File (CIF):       #
# a New Standard Archive File for Crystallography" by S. R. Hall, F. H.      #
# Allen and I. D. Brown [Acta Cryst. (1991), A47, 655-685].                  #
#                                                                            #
# The current version of the core CIF dictionary is obtainable from          #
# ftp://ftp.iucr.org/pub/cif_core.dic. The current version number is 2.4.    #
#                                                                            #
# Software is freely available for graphical display of the structure(s) in  #
# this CIF.  For information consult the CIF home page http://www.iucr.org/  #
# cif/home.html                                                              #
#                                                                            #
# This file may be used for bona fide research purposes within the           #
# scientific community so long as proper attribution is given to the journal # 
# article from which it was obtained.                                        #
#                                                                            #
##############################################################################
                                             
data_global
_audit_creation_method     'form.cif (version 2.0)'
_journal_data_validation_number     ?
_journal_date_recd_electronic     2008-05-21
_journal_date_accepted     2008-05-22
_journal_name_full     'Acta Crystallographica, Section E'
_journal_year     2008
_journal_volume     64
_journal_issue      1
_journal_page_first     m842
_journal_page_last     m842
_journal_paper_category     QM
_journal_coeditor_code     SJ2504
_publ_contact_author_name     'Qing-Fu Zeng'
_publ_contact_author_address
;
Engineering Research Center for Clean Production of Textile Printing
Ministry of Education
Wuhan University of Science & Engineering
Wuhan 430073
People's Republic of China
;
_publ_contact_author_email     qingfu_zeng@163.com
_publ_contact_author_fax     ?
_publ_contact_author_phone     ?
_publ_section_title
;\
Bis{(<i>E</i>)-2,4-diiodo-6-[(2-morpholinoethyl)iminomethyl]phenolato}\
nickel(II)
;
loop_
    _publ_author_name
    _publ_author_address
    'Dong-Sheng Xia'
;
Engineering Research Center for Clean Production of Textile Printing
Ministry of Education
Wuhan University of Science & Engineering
Wuhan 430073
People's Republic of China
;
    'Wu Chen'
;
Engineering Research Center for Clean Production of Textile Printing
Ministry of Education
Wuhan University of Science & Engineering
Wuhan 430073
People's Republic of China
;
    'Hao Wang'
;
Engineering Research Center for Clean Production of Textile Printing
Ministry of Education
Wuhan University of Science & Engineering
Wuhan 430073
People's Republic of China
;
    'Qing-Fu Zeng'
;
Engineering Research Center for Clean Production of Textile Printing
Ministry of Education
Wuhan University of Science & Engineering
Wuhan 430073
People's Republic of China
;
data_I
_audit_creation_method     SHELXL-97
_chemical_name_systematic
;
Bis{(E)-2,4-diiodo-6-[(2-morpholinoethyl)iminomethyl]phenolato}nickel(II)
;
_chemical_name_common     ?
_chemical_formula_moiety     'C26 H30 I4 N4 Ni O4'
_chemical_formula_sum     'C26 H30 I4 N4 Ni O4'
_chemical_formula_iupac     '[Ni (C13 H15 I2 N2 O2)2]'
_chemical_formula_weight     1028.85
_chemical_melting_point     ?
_symmetry_cell_setting     Triclinic
_symmetry_space_group_name_H-M     'P -1'
_symmetry_space_group_name_Hall     '-P 1'
loop_
    _symmetry_equiv_pos_as_xyz
    'x, y, z'
    '-x, -y, -z'
_cell_length_a     9.940(2)
_cell_length_b     11.371(2)
_cell_length_c     14.526(3)
_cell_angle_alpha     87.138(3)
_cell_angle_beta     79.028(4)
_cell_angle_gamma     76.197(4)
_cell_volume     1565.3(5)
_cell_formula_units_Z     2
_cell_measurement_reflns_used     3273
_cell_measurement_theta_min     2.4
_cell_measurement_theta_max     25.3
_cell_measurement_temperature     298(2)
_exptl_crystal_description     block
_exptl_crystal_colour     green
_exptl_crystal_size_max     0.17
_exptl_crystal_size_mid     0.15
_exptl_crystal_size_min     0.15
_exptl_crystal_density_diffrn     2.183
_exptl_crystal_density_meas     ?
_exptl_crystal_density_method     'not measured'
_exptl_crystal_F_000     972
_exptl_absorpt_coefficient_mu     4.602
_exptl_absorpt_correction_type     'psi scan'
_exptl_absorpt_process_details     '(North <i>et al.</i>,  1968)'
_exptl_absorpt_correction_T_min     0.465
_exptl_absorpt_correction_T_max     0.507
_exptl_special_details
;
;
_diffrn_ambient_temperature     298(2)
_diffrn_radiation_type     MoK\a
_diffrn_radiation_wavelength     0.71073
_diffrn_radiation_source     'fine-focus sealed tube'
_diffrn_radiation_monochromator     graphite
_diffrn_measurement_device_type     'Enraf--Nonius CAD-4'
_diffrn_measurement_method     \w/2\q
_diffrn_detector_area_resol_mean     ?
_diffrn_reflns_number     6131
_diffrn_reflns_av_R_equivalents     0.0392
_diffrn_reflns_av_sigmaI/netI     0.0379
_diffrn_reflns_theta_min     1.43
_diffrn_reflns_theta_max     26.00
_diffrn_reflns_theta_full     26.00
_diffrn_measured_fraction_theta_max     0.989
_diffrn_measured_fraction_theta_full     0.989
_diffrn_reflns_limit_h_min     -11
_diffrn_reflns_limit_h_max     12
_diffrn_reflns_limit_k_min     -13
_diffrn_reflns_limit_k_max     14
_diffrn_reflns_limit_l_min     -16
_diffrn_reflns_limit_l_max     17
_diffrn_standards_number     0
_diffrn_standards_interval_count     0
_diffrn_standards_interval_time     0
_diffrn_standards_decay_%     0
_refine_special_details
;
 Refinement of F^2^ against ALL reflections.  The weighted R-factor wR and
 goodness of fit S are based on F^2^, conventional R-factors R are based
 on F, with F set to zero for negative F^2^. The threshold expression of
 F^2^ > 2sigma(F^2^) is used only for calculating R-factors(gt) etc. and is
 not relevant to the choice of reflections for refinement.  R-factors based
 on F^2^ are statistically about twice as large as those based on F, and R-
 factors based on ALL data will be even larger.
;
_reflns_number_total     6081
_reflns_number_gt     4486
_reflns_threshold_expression     I>2\s(I)
_refine_ls_structure_factor_coef     Fsqd
_refine_ls_matrix_type     full
_refine_ls_R_factor_all     0.0760
_refine_ls_R_factor_gt     0.0532
_refine_ls_wR_factor_gt     0.1331
_refine_ls_wR_factor_ref     0.1540
_refine_ls_goodness_of_fit_ref     1.072
_refine_ls_restrained_S_all     1.072
_refine_ls_number_reflns     6081
_refine_ls_number_parameters     340
_refine_ls_number_restraints     0
_refine_ls_hydrogen_treatment     constr
_refine_ls_weighting_scheme     calc
_refine_ls_weighting_details
         'calc w=1/[\s^2^(Fo^2^)+(0.0708P)^2^+8.6966P] where P=(Fo^2^+2Fc^2^)/3'
_atom_sites_solution_hydrogens     geom
_atom_sites_solution_primary     direct
_atom_sites_solution_secondary     difmap
_refine_ls_shift/su_max     0.001
_refine_ls_shift/su_max_lt     0.001
_refine_ls_shift/su_mean     <0.001
_refine_diff_density_max     1.014
_refine_diff_density_min     -1.189
_refine_ls_extinction_method     none
_refine_ls_extinction_coef     ?
loop_
    _atom_type_symbol
    _atom_type_description
    _atom_type_scat_dispersion_real
    _atom_type_scat_dispersion_imag
    _atom_type_scat_source
    'C' 'C' 0.0033 0.0016
                         'International Tables Vol C Tables 4.2.6.8 and 6.1.1.4'
    'H' 'H' 0.0000 0.0000
                         'International Tables Vol C Tables 4.2.6.8 and 6.1.1.4'
    'N' 'N' 0.0061 0.0033
                         'International Tables Vol C Tables 4.2.6.8 and 6.1.1.4'
    'O' 'O' 0.0106 0.0060
                         'International Tables Vol C Tables 4.2.6.8 and 6.1.1.4'
    'Ni' 'Ni' 0.3393 1.1124
                         'International Tables Vol C Tables 4.2.6.8 and 6.1.1.4'
    'I' 'I' -0.4742 1.8119
                         'International Tables Vol C Tables 4.2.6.8 and 6.1.1.4'
_computing_data_collection     'CAD-4 Software (Enraf--Nonius, 1989)'
_computing_cell_refinement     'CAD-4 Software (Enraf--Nonius, 1989)'
_computing_data_reduction     'XCAD4 (Harms & Wocadlo, 1995)'
_computing_structure_solution     'SHELXS97 (Sheldrick, 2008)'
_computing_structure_refinement     'SHELXL97 (Sheldrick, 2008)'
_computing_molecular_graphics     'SHELXTL (Sheldrick, 2008)'
_computing_publication_material     'SHELXTL (Sheldrick, 2008)'
loop_
    _atom_site_type_symbol
    _atom_site_label
    _atom_site_fract_x
    _atom_site_fract_y
    _atom_site_fract_z
    _atom_site_U_iso_or_equiv
    _atom_site_adp_type
    _atom_site_calc_flag
    _atom_site_refinement_flags
    _atom_site_occupancy
    _atom_site_disorder_assembly
    _atom_site_disorder_group
    Ni Ni 0.67459(12) 0.74611(9) 0.74968(7) 0.0370(3) Uani d . 1 . .
    I I1 1.03986(8) 0.21944(6) 1.02656(5) 0.0587(2) Uani d . 1 . .
    I I2 1.08919(7) 0.41240(6) 0.63145(5) 0.0566(2) Uani d . 1 . .
    I I3 0.89016(8) 1.25985(6) 0.44905(5) 0.0581(2) Uani d . 1 . .
    I I4 0.86000(8) 1.08336(6) 0.84580(5) 0.0544(2) Uani d . 1 . .
    O O1 0.2528(9) 1.0772(9) 0.6949(6) 0.088(3) Uani d . 1 . .
    O O2 0.8403(7) 0.6056(5) 0.7347(4) 0.0476(15) Uani d . 1 . .
    O O3 0.3977(9) 0.4099(8) 0.8193(6) 0.083(3) Uani d . 1 . .
    O O4 0.7534(7) 0.8868(5) 0.7567(4) 0.0468(15) Uani d . 1 . .
    N N1 0.4262(9) 0.9357(7) 0.8185(5) 0.0509(19) Uani d . 1 . .
    N N2 0.6094(8) 0.7093(7) 0.8847(5) 0.0479(18) Uani d . 1 . .
    N N3 0.5530(8) 0.5511(7) 0.6897(5) 0.0477(18) Uani d . 1 . .
    N N4 0.6484(8) 0.7785(6) 0.6166(5) 0.0416(16) Uani d . 1 . .
    C C1 0.8091(9) 0.5352(7) 0.8924(6) 0.0405(19) Uani d . 1 . .
    C C2 0.8775(9) 0.5295(7) 0.7959(6) 0.0363(18) Uani d . 1 . .
    C C3 0.9936(9) 0.4299(8) 0.7732(6) 0.043(2) Uani d . 1 . .
    C C4 1.0432(9) 0.3416(8) 0.8368(6) 0.043(2) Uani d . 1 . .
    H H4 1.1195 0.2774 0.8170 0.051 Uiso calc R 1 . .
    C C5 0.9773(10) 0.3513(8) 0.9290(7) 0.046(2) Uani d . 1 . .
    C C6 0.8621(10) 0.4491(8) 0.9557(6) 0.048(2) Uani d . 1 . .
    H H6 0.8193 0.4566 1.0186 0.057 Uiso calc R 1 . .
    C C7 0.6868(10) 0.6243(8) 0.9306(6) 0.046(2) Uani d . 1 . .
    H H7 0.6579 0.6225 0.9953 0.055 Uiso calc R 1 . .
    C C8 0.4785(12) 0.7862(10) 0.9417(7) 0.064(3) Uani d . 1 . .
    H H8A 0.3971 0.7572 0.9340 0.077 Uiso calc R 1 . .
    H H8B 0.4855 0.7793 1.0076 0.077 Uiso calc R 1 . .
    C C9 0.4594(12) 0.9162(10) 0.9117(7) 0.061(3) Uani d . 1 . .
    H H9A 0.3840 0.9656 0.9560 0.073 Uiso calc R 1 . .
    H H9B 0.5452 0.9421 0.9130 0.073 Uiso calc R 1 . .
    C C10 0.4274(12) 1.0621(10) 0.7914(9) 0.068(3) Uani d . 1 . .
    H H10A 0.5204 1.0751 0.7912 0.081 Uiso calc R 1 . .
    H H10B 0.3608 1.1159 0.8376 0.081 Uiso calc R 1 . .
    C C11 0.3903(16) 1.0927(13) 0.6976(10) 0.092(4) Uani d . 1 . .
    H H11A 0.3938 1.1761 0.6823 0.111 Uiso calc R 1 . .
    H H11B 0.4588 1.0412 0.6509 0.111 Uiso calc R 1 . .
    C C12 0.2531(14) 0.9555(13) 0.7185(9) 0.080(4) Uani d . 1 . .
    H H12A 0.3235 0.9036 0.6730 0.096 Uiso calc R 1 . .
    H H12B 0.1620 0.9413 0.7145 0.096 Uiso calc R 1 . .
    C C13 0.2827(13) 0.9214(11) 0.8133(7) 0.067(3) Uani d . 1 . .
    H H13A 0.2774 0.8380 0.8267 0.080 Uiso calc R 1 . .
    H H13B 0.2130 0.9726 0.8597 0.080 Uiso calc R 1 . .
    C C14 0.7537(9) 0.9542(8) 0.5987(6) 0.0408(19) Uani d . 1 . .
    C C15 0.7930(9) 1.0375(8) 0.5305(7) 0.044(2) Uani d . 1 . .
    H H15 0.7818 1.0294 0.4692 0.053 Uiso calc R 1 . .
    C C16 0.8466(10) 1.1292(8) 0.5514(7) 0.045(2) Uani d . 1 . .
    C C17 0.8658(9) 1.1437(8) 0.6402(6) 0.043(2) Uani d . 1 . .
    H H17 0.9010 1.2079 0.6546 0.052 Uiso calc R 1 . .
    C C18 0.8319(10) 1.0611(8) 0.7084(6) 0.045(2) Uani d . 1 . .
    C C19 0.7810(8) 0.9604(7) 0.6922(6) 0.0364(18) Uani d . 1 . .
    C C20 0.6925(10) 0.8632(8) 0.5680(6) 0.043(2) Uani d . 1 . .
    H H20 0.6841 0.8668 0.5052 0.052 Uiso calc R 1 . .
    C C21 0.5820(9) 0.7051(8) 0.5668(6) 0.043 Uani d . 1 . .
    H H21A 0.6121 0.7132 0.4997 0.051 Uiso calc R 1 . .
    H H21B 0.4804 0.7344 0.5813 0.051 Uiso calc R 1 . .
    C C22 0.6216(11) 0.5733(10) 0.5948(7) 0.061 Uani d . 1 . .
    H H22A 0.5954 0.5246 0.5513 0.074 Uiso calc R 1 . .
    H H22B 0.7230 0.5485 0.5904 0.074 Uiso calc R 1 . .
    C C23 0.4055(11) 0.5588(11) 0.6960(8) 0.064(3) Uani d . 1 . .
    H H23A 0.3925 0.5025 0.6523 0.077 Uiso calc R 1 . .
    H H23B 0.3591 0.6400 0.6791 0.077 Uiso calc R 1 . .
    C C24 0.3403(14) 0.5295(13) 0.7941(9) 0.078(4) Uani d . 1 . .
    H H24A 0.3558 0.5846 0.8378 0.094 Uiso calc R 1 . .
    H H24B 0.2394 0.5411 0.7985 0.094 Uiso calc R 1 . .
    C C25 0.6143(11) 0.4272(9) 0.7168(8) 0.061(3) Uani d . 1 . .
    H H25A 0.7143 0.4179 0.7152 0.073 Uiso calc R 1 . .
    H H25B 0.6038 0.3713 0.6717 0.073 Uiso calc R 1 . .
    C C26 0.5451(14) 0.3955(12) 0.8137(10) 0.081(4) Uani d . 1 . .
    H H26A 0.5873 0.3124 0.8286 0.098 Uiso calc R 1 . .
    H H26B 0.5612 0.4475 0.8595 0.098 Uiso calc R 1 . .
loop_
    _atom_site_aniso_label
    _atom_site_aniso_U_11
    _atom_site_aniso_U_22
    _atom_site_aniso_U_33
    _atom_site_aniso_U_12
    _atom_site_aniso_U_13
    _atom_site_aniso_U_23
    Ni 0.0507(6) 0.0302(5) 0.0320(5) -0.0192(5) -0.0025(5) 0.0092(4)
    I1 0.0742(5) 0.0474(4) 0.0577(4) -0.0181(3) -0.0193(3) 0.0167(3)
    I2 0.0634(4) 0.0504(4) 0.0501(4) -0.0206(3) 0.0121(3) 0.0055(3)
    I3 0.0732(5) 0.0503(4) 0.0565(4) -0.0323(3) -0.0088(3) 0.0215(3)
    I4 0.0700(4) 0.0545(4) 0.0467(4) -0.0290(3) -0.0126(3) 0.0029(3)
    O1 0.075(6) 0.094(7) 0.072(6) 0.014(5) -0.004(5) 0.017(5)
    O2 0.061(4) 0.038(3) 0.040(3) -0.014(3) 0.000(3) 0.009(3)
    O3 0.084(6) 0.088(6) 0.081(6) -0.049(5) 0.003(5) 0.021(5)
    O4 0.067(4) 0.035(3) 0.040(3) -0.024(3) 0.000(3) 0.008(3)
    N1 0.059(5) 0.050(5) 0.041(4) -0.012(4) -0.001(4) -0.009(4)
    N2 0.054(5) 0.041(4) 0.040(4) -0.005(3) 0.002(3) 0.007(3)
    N3 0.052(5) 0.048(4) 0.046(4) -0.022(4) -0.006(4) 0.010(3)
    N4 0.053(4) 0.037(4) 0.037(4) -0.025(3) 0.004(3) -0.001(3)
    C1 0.046(5) 0.032(4) 0.043(5) -0.014(4) -0.003(4) 0.007(4)
    C2 0.046(5) 0.033(4) 0.039(4) -0.025(4) -0.011(4) 0.010(3)
    C3 0.049(5) 0.036(4) 0.046(5) -0.027(4) 0.005(4) 0.004(4)
    C4 0.044(5) 0.035(4) 0.046(5) -0.011(4) -0.002(4) 0.009(4)
    C5 0.060(6) 0.034(5) 0.050(5) -0.019(4) -0.017(4) 0.012(4)
    C6 0.060(6) 0.051(5) 0.034(5) -0.022(5) -0.008(4) 0.012(4)
    C7 0.064(6) 0.047(5) 0.029(4) -0.022(5) -0.003(4) 0.008(4)
    C8 0.069(7) 0.060(6) 0.045(6) 0.006(5) 0.006(5) 0.006(5)
    C9 0.071(7) 0.061(6) 0.047(6) -0.011(5) -0.003(5) -0.018(5)
    C10 0.064(7) 0.052(6) 0.080(8) -0.017(5) 0.010(6) -0.007(6)
    C11 0.097(11) 0.076(9) 0.086(10) -0.017(8) 0.021(8) 0.012(7)
    C12 0.074(8) 0.087(9) 0.076(8) -0.010(7) -0.016(7) -0.021(7)
    C13 0.086(8) 0.074(8) 0.042(6) -0.030(6) -0.001(5) -0.003(5)
    C14 0.051(5) 0.040(5) 0.037(4) -0.026(4) -0.005(4) 0.008(4)
    C15 0.045(5) 0.037(5) 0.048(5) -0.011(4) 0.000(4) 0.000(4)
    C16 0.045(5) 0.034(4) 0.052(5) -0.013(4) 0.006(4) 0.004(4)
    C17 0.049(5) 0.031(4) 0.050(5) -0.015(4) -0.010(4) 0.011(4)
    C18 0.055(5) 0.040(5) 0.040(5) -0.020(4) 0.001(4) -0.002(4)
    C19 0.028(4) 0.036(4) 0.044(5) -0.011(3) -0.001(3) 0.002(4)
    C20 0.056(5) 0.048(5) 0.032(4) -0.022(4) -0.013(4) 0.009(4)
    C21 0.043 0.043 0.043 -0.010 -0.008 0.000
    C22 0.061 0.061 0.061 -0.014 -0.011 0.000
    C23 0.059(6) 0.072(7) 0.057(6) -0.015(5) -0.009(5) 0.023(6)
    C24 0.079(8) 0.101(10) 0.063(7) -0.055(8) 0.008(6) 0.008(7)
    C25 0.058(6) 0.051(6) 0.080(8) -0.020(5) -0.019(6) 0.006(5)
    C26 0.086(9) 0.068(8) 0.095(10) -0.034(7) -0.017(7) 0.029(7)
_geom_special_details
;
 All esds (except the esd in the dihedral angle between two l.s. planes)
 are estimated using the full covariance matrix.  The cell esds are taken
 into account individually in the estimation of esds in distances, angles
 and torsion angles; correlations between esds in cell parameters are only
 used when they are defined by crystal symmetry.  An approximate (isotropic)
 treatment of cell esds is used for estimating esds involving l.s. planes.
;
loop_
    _geom_bond_atom_site_label_1
    _geom_bond_atom_site_label_2
    _geom_bond_site_symmetry_2
    _geom_bond_distance
    _geom_bond_publ_flag
    Ni O4 . 1.956(6) y
    Ni O2 . 1.989(6) y
    Ni N2 . 2.001(7) y
    Ni N4 . 2.004(7) y
    I1 C5 . 2.079(8) ?
    I2 C3 . 2.095(9) ?
    I3 C16 . 2.108(8) ?
    I4 C18 . 2.103(9) ?
    O1 C12 . 1.408(16) ?
    O1 C11 . 1.427(17) ?
    O2 C2 . 1.254(9) ?
    O3 C24 . 1.403(15) ?
    O3 C26 . 1.422(15) ?
    O4 C19 . 1.260(10) ?
    N1 C9 . 1.448(13) ?
    N1 C10 . 1.473(13) ?
    N1 C13 . 1.490(14) ?
    N2 C7 . 1.322(11) ?
    N2 C8 . 1.504(12) ?
    N3 C23 . 1.433(13) ?
    N3 C22 . 1.456(13) ?
    N3 C25 . 1.462(12) ?
    N4 C20 . 1.278(10) ?
    N4 C21 . 1.469(11) ?
    C1 C6 . 1.390(12) ?
    C1 C7 . 1.422(13) ?
    C1 C2 . 1.435(12) ?
    C2 C3 . 1.411(12) ?
    C3 C4 . 1.396(12) ?
    C4 C5 . 1.372(13) ?
    C4 H4 . 0.9300 ?
    C5 C6 . 1.401(13) ?
    C6 H6 . 0.9300 ?
    C7 H7 . 0.9300 ?
    C8 C9 . 1.499(15) ?
    C8 H8A . 0.9700 ?
    C8 H8B . 0.9700 ?
    C9 H9A . 0.9700 ?
    C9 H9B . 0.9700 ?
    C10 C11 . 1.483(18) ?
    C10 H10A . 0.9700 ?
    C10 H10B . 0.9700 ?
    C11 H11A . 0.9700 ?
    C11 H11B . 0.9700 ?
    C12 C13 . 1.477(16) ?
    C12 H12A . 0.9700 ?
    C12 H12B . 0.9700 ?
    C13 H13A . 0.9700 ?
    C13 H13B . 0.9700 ?
    C14 C15 . 1.403(11) ?
    C14 C19 . 1.442(12) ?
    C14 C20 . 1.446(12) ?
    C15 C16 . 1.349(13) ?
    C15 H15 . 0.9300 ?
    C16 C17 . 1.363(13) ?
    C17 C18 . 1.382(11) ?
    C17 H17 . 0.9300 ?
    C18 C19 . 1.403(12) ?
    C20 H20 . 0.9300 ?
    C21 C22 . 1.511(13) ?
    C21 H21A . 0.9700 ?
    C21 H21B . 0.9700 ?
    C22 H22A . 0.9700 ?
    C22 H22B . 0.9700 ?
    C23 C24 . 1.506(14) ?
    C23 H23A . 0.9700 ?
    C23 H23B . 0.9700 ?
    C24 H24A . 0.9700 ?
    C24 H24B . 0.9700 ?
    C25 C26 . 1.512(16) ?
    C25 H25A . 0.9700 ?
    C25 H25B . 0.9700 ?
    C26 H26A . 0.9700 ?
    C26 H26B . 0.9700 ?
loop_
    _geom_angle_atom_site_label_1
    _geom_angle_atom_site_label_2
    _geom_angle_atom_site_label_3
    _geom_angle_site_symmetry_1
    _geom_angle_site_symmetry_3
    _geom_angle
    _geom_angle_publ_flag
    O4 Ni O2 . . 104.7(3) y
    O4 Ni N2 . . 102.8(3) y
    O2 Ni N2 . . 93.7(3) y
    O4 Ni N4 . . 94.2(3) y
    O2 Ni N4 . . 101.5(3) y
    N2 Ni N4 . . 153.5(3) y
    C12 O1 C11 . . 107.0(9) ?
    C2 O2 Ni . . 127.5(6) ?
    C24 O3 C26 . . 108.3(9) ?
    C19 O4 Ni . . 127.9(6) ?
    C9 N1 C10 . . 107.9(9) ?
    C9 N1 C13 . . 113.4(8) ?
    C10 N1 C13 . . 106.0(8) ?
    C7 N2 C8 . . 116.5(8) ?
    C7 N2 Ni . . 121.5(6) ?
    C8 N2 Ni . . 121.6(6) ?
    C23 N3 C22 . . 112.1(8) ?
    C23 N3 C25 . . 106.1(8) ?
    C22 N3 C25 . . 108.7(8) ?
    C20 N4 C21 . . 115.2(7) ?
    C20 N4 Ni . . 121.8(6) ?
    C21 N4 Ni . . 123.0(5) ?
    C6 C1 C7 . . 115.4(8) ?
    C6 C1 C2 . . 119.8(8) ?
    C7 C1 C2 . . 124.8(7) ?
    O2 C2 C3 . . 121.0(8) ?
    O2 C2 C1 . . 124.2(8) ?
    C3 C2 C1 . . 114.8(7) ?
    C4 C3 C2 . . 125.0(8) ?
    C4 C3 I2 . . 119.0(7) ?
    C2 C3 I2 . . 116.0(6) ?
    C5 C4 C3 . . 118.8(8) ?
    C5 C4 H4 . . 120.6 ?
    C3 C4 H4 . . 120.6 ?
    C4 C5 C6 . . 118.8(8) ?
    C4 C5 I1 . . 120.9(7) ?
    C6 C5 I1 . . 120.2(7) ?
    C1 C6 C5 . . 122.9(8) ?
    C1 C6 H6 . . 118.6 ?
    C5 C6 H6 . . 118.6 ?
    N2 C7 C1 . . 127.5(8) ?
    N2 C7 H7 . . 116.3 ?
    C1 C7 H7 . . 116.3 ?
    C9 C8 N2 . . 110.8(8) ?
    C9 C8 H8A . . 109.5 ?
    N2 C8 H8A . . 109.5 ?
    C9 C8 H8B . . 109.5 ?
    N2 C8 H8B . . 109.5 ?
    H8A C8 H8B . . 108.1 ?
    N1 C9 C8 . . 112.4(9) ?
    N1 C9 H9A . . 109.1 ?
    C8 C9 H9A . . 109.1 ?
    N1 C9 H9B . . 109.1 ?
    C8 C9 H9B . . 109.1 ?
    H9A C9 H9B . . 107.9 ?
    N1 C10 C11 . . 112.3(10) ?
    N1 C10 H10A . . 109.2 ?
    C11 C10 H10A . . 109.2 ?
    N1 C10 H10B . . 109.2 ?
    C11 C10 H10B . . 109.2 ?
    H10A C10 H10B . . 107.9 ?
    O1 C11 C10 . . 111.2(10) ?
    O1 C11 H11A . . 109.4 ?
    C10 C11 H11A . . 109.4 ?
    O1 C11 H11B . . 109.4 ?
    C10 C11 H11B . . 109.4 ?
    H11A C11 H11B . . 108.0 ?
    O1 C12 C13 . . 113.6(11) ?
    O1 C12 H12A . . 108.9 ?
    C13 C12 H12A . . 108.9 ?
    O1 C12 H12B . . 108.9 ?
    C13 C12 H12B . . 108.9 ?
    H12A C12 H12B . . 107.7 ?
    C12 C13 N1 . . 109.3(9) ?
    C12 C13 H13A . . 109.8 ?
    N1 C13 H13A . . 109.8 ?
    C12 C13 H13B . . 109.8 ?
    N1 C13 H13B . . 109.8 ?
    H13A C13 H13B . . 108.3 ?
    C15 C14 C19 . . 119.4(8) ?
    C15 C14 C20 . . 116.3(8) ?
    C19 C14 C20 . . 124.2(7) ?
    C16 C15 C14 . . 121.8(9) ?
    C16 C15 H15 . . 119.1 ?
    C14 C15 H15 . . 119.1 ?
    C15 C16 C17 . . 120.9(8) ?
    C15 C16 I3 . . 120.5(7) ?
    C17 C16 I3 . . 118.5(6) ?
    C16 C17 C18 . . 118.7(8) ?
    C16 C17 H17 . . 120.6 ?
    C18 C17 H17 . . 120.6 ?
    C17 C18 C19 . . 124.2(8) ?
    C17 C18 I4 . . 119.0(7) ?
    C19 C18 I4 . . 116.8(6) ?
    O4 C19 C18 . . 121.7(8) ?
    O4 C19 C14 . . 123.5(7) ?
    C18 C19 C14 . . 114.6(7) ?
    N4 C20 C14 . . 128.0(8) ?
    N4 C20 H20 . . 116.0 ?
    C14 C20 H20 . . 116.0 ?
    N4 C21 C22 . . 110.7(8) ?
    N4 C21 H21A . . 109.5 ?
    C22 C21 H21A . . 109.5 ?
    N4 C21 H21B . . 109.5 ?
    C22 C21 H21B . . 109.5 ?
    H21A C21 H21B . . 108.1 ?
    N3 C22 C21 . . 112.3(8) ?
    N3 C22 H22A . . 109.2 ?
    C21 C22 H22A . . 109.2 ?
    N3 C22 H22B . . 109.2 ?
    C21 C22 H22B . . 109.2 ?
    H22A C22 H22B . . 107.9 ?
    N3 C23 C24 . . 110.3(9) ?
    N3 C23 H23A . . 109.6 ?
    C24 C23 H23A . . 109.6 ?
    N3 C23 H23B . . 109.6 ?
    C24 C23 H23B . . 109.6 ?
    H23A C23 H23B . . 108.1 ?
    O3 C24 C23 . . 111.6(11) ?
    O3 C24 H24A . . 109.3 ?
    C23 C24 H24A . . 109.3 ?
    O3 C24 H24B . . 109.3 ?
    C23 C24 H24B . . 109.3 ?
    H24A C24 H24B . . 108.0 ?
    N3 C25 C26 . . 111.9(9) ?
    N3 C25 H25A . . 109.2 ?
    C26 C25 H25A . . 109.2 ?
    N3 C25 H25B . . 109.2 ?
    C26 C25 H25B . . 109.2 ?
    H25A C25 H25B . . 107.9 ?
    O3 C26 C25 . . 111.0(10) ?
    O3 C26 H26A . . 109.4 ?
    C25 C26 H26A . . 109.4 ?
    O3 C26 H26B . . 109.4 ?
    C25 C26 H26B . . 109.4 ?
    H26A C26 H26B . . 108.0 ?
