# Supplementary material for: Bis{(E)-2,4-diiodo-6-[(2-morpholinoeth­yl)imino­meth­yl]phenolato}nickel(II)
Source: Acta Crystallogr Sect E Struct Rep Online. 2008 May 30;64(Pt 6):m842. doi: 10.1107/S1600536808015389 (PMC2961589; doi:10.1107/S1600536808015389)
Supplement: Supplementary file 2 [file e-64-0m842-Isup2.hkl]

# 
# h,k,l, Fc-squared, Fo-squared, sigma(Fo-squared) and status flag 
# 
data_I
_shelx_title ' X in P-1' 
_shelx_refln_list_code          4 
_shelx_F_calc_maximum      362.80 
_exptl_crystal_F_000       972.00 
_reflns_d_resolution_high  0.8106 
 
loop_ 
 _symmetry_equiv_pos_as_xyz 
 'x, y, z' 
 '-x, -y, -z' 
 
_cell_length_a     9.9400 
_cell_length_b    11.3710 
_cell_length_c    14.5260 
_cell_angle_alpha  87.138 
_cell_angle_beta   79.028 
_cell_angle_gamma  76.197 
 
_shelx_F_squared_multiplier     1.000 
 
loop_ 
 _refln_index_h 
 _refln_index_k 
 _refln_index_l 
 _refln_F_squared_calc 
 _refln_F_squared_meas 
 _refln_F_squared_sigma 
 _refln_observed_status 
   1   0   0    41424.13    31133.70    369.54 o 
   2   0   0     4119.29     3676.63     43.62 o 
   3   0   0      566.87      369.10     20.54 o 
   4   0   0    24274.42    22965.40    150.21 o 
   5   0   0     6678.44     6213.13     88.76 o 
   6   0   0      554.51      493.43     36.19 o 
   7   0   0      285.84      291.05     34.04 o 
   8   0   0      152.17      211.39     29.97 o 
   9   0   0      465.89      398.00     46.11 o 
  10   0   0        1.25        2.23     37.94 o 
  11   0   0      146.93       79.44     39.02 o 
 -11   1   0      501.48      464.69     59.54 o 
 -10   1   0      339.74      305.39     53.83 o 
  -9   1   0      297.29      287.62     43.92 o 
  -8   1   0      434.35      380.85     47.49 o 
  -7   1   0     8472.09     8702.50    132.88 o 
  -6   1   0    14173.80    13619.86    149.76 o 
  -5   1   0     8449.30     8326.84    111.29 o 
  -4   1   0    21800.15    22587.67    157.59 o 
  -3   1   0     4234.79     4515.19     63.60 o 
  -2   1   0    51242.93    47954.12    708.82 o 
  -1   1   0      967.57     1385.29     23.40 o 
   0   1   0      148.87      181.07     15.10 o 
   1   1   0     2084.58     2459.43     27.90 o 
   2   1   0      638.17      725.73     21.02 o 
   3   1   0     5005.34     4981.89     62.33 o 
   4   1   0     5034.69     4788.09     71.80 o 
   5   1   0     2597.40     2329.54     59.08 o 
   6   1   0     3072.27     2815.33     72.59 o 
   7   1   0      414.19      347.89     36.98 o 
   8   1   0      138.40      162.23     33.87 o 
   9   1   0       49.10       55.36     32.73 o 
  10   1   0      704.06      712.87     51.52 o 
  11   1   0       97.59       53.63     39.79 o 
 -11   2   0      168.61      172.97     46.55 o 
 -10   2   0       39.20       18.86     44.54 o 
  -9   2   0        0.60       31.86     39.19 o 
  -8   2   0      268.85      148.21     45.62 o 
  -7   2   0      824.78     1009.31     56.52 o 
  -6   2   0      751.25      537.59     28.57 o 
  -5   2   0     7707.62     8328.14    111.57 o 
  -4   2   0      178.77       22.27     22.27 o 
  -3   2   0    40394.72    37160.09     21.09 o 
  -2   2   0    48017.96    43484.84    758.07 o 
  -1   2   0    30409.38    26514.98    509.34 o 
   0   2   0      479.85      825.63     39.07 o 
   1   2   0     1424.98     1955.04     32.21 o 
   2   2   0     3069.41     3431.94     47.79 o 
   3   2   0      409.13      512.61     24.19 o 
   4   2   0      345.80      430.95     26.46 o 
   5   2   0      316.92      291.89     27.76 o 
   6   2   0     7564.54     7291.69    113.41 o 
   7   2   0       25.59       52.55     29.54 o 
   8   2   0       22.12       67.66     32.03 o 
   9   2   0      440.09      423.24     49.96 o 
  10   2   0       94.50       78.19     38.96 o 
  11   2   0       27.35       39.94     43.07 o 
 -10   3   0      110.03      147.90     43.75 o 
  -9   3   0      436.67      519.32     58.60 o 
  -8   3   0     2180.04     2417.51     86.66 o 
  -7   3   0     5106.57     5840.11    115.19 o 
  -6   3   0     1596.75     1567.91     63.47 o 
  -5   3   0     1098.54     1278.31     53.66 o 
  -4   3   0       20.04       16.10     27.69 o 
  -3   3   0      123.77      176.15     21.41 o 
  -2   3   0     2082.21     2792.24     53.36 o 
  -1   3   0     1832.43     2098.00     41.22 o 
   0   3   0      406.24      558.74     50.18 o 
   1   3   0       21.22       40.54     11.26 o 
   2   3   0    12125.59    13196.86    104.30 o 
   3   3   0     4359.95     4172.67     66.15 o 
   4   3   0     1013.07      696.44     35.70 o 
   5   3   0     2897.63     3017.57     74.15 o 
   6   3   0      202.34      237.71     35.93 o 
   7   3   0    11933.13    11107.13     35.44 o 
   8   3   0     6482.48     5453.70    121.84 o 
   9   3   0     3376.41     2989.31     98.28 o 
  10   3   0     1330.12      843.05     69.53 o 
  11   3   0       84.88       47.80     41.96 o 
  12   3   0      173.84       51.38     47.95 o 
 -10   4   0        5.66       41.21     41.21 o 
  -9   4   0       83.47      167.14     42.74 o 
  -8   4   0       36.03       28.95     38.32 o 
  -7   4   0      267.05      352.07     44.04 o 
  -5   4   0       10.22       13.75     23.74 o 
  -4   4   0     1029.23      752.88     24.06 o 
  -3   4   0     2052.27     1579.69     18.01 o 
  -2   4   0    14319.84    15418.14    132.15 o 
  -1   4   0     6067.95     6227.98     85.41 o 
   0   4   0     3088.05     3328.17     44.91 o 
   1   4   0    15752.44    16288.58    129.79 o 
   2   4   0    40885.86    41129.88    206.79 o 
   3   4   0    37669.27    40672.18    219.59 o 
   4   4   0     2780.17     2645.64     64.34 o 
   5   4   0      875.62      927.69     47.39 o 
   6   4   0      240.97      176.98     37.46 o 
   7   4   0      525.92      548.75     52.83 o 
   8   4   0       14.04       66.24     43.79 o 
   9   4   0     1315.11     1317.16     79.45 o 
  10   4   0       57.67       66.00     46.13 o 
  11   4   0       51.07       49.13     51.24 o 
  12   4   0        3.41       13.09     50.93 o 
  -9   5   0       31.31       47.37     39.25 o 
  -8   5   0      311.40      430.56     52.27 o 
  -7   5   0       58.64       51.27     41.08 o 
  -6   5   0      180.20      146.16     42.49 o 
  -5   5   0      547.54      425.50     27.04 o 
  -4   5   0     4868.69     5265.08    103.62 o 
  -3   5   0     2453.01     2577.85     70.83 o 
  -2   5   0      299.61      323.26     25.78 o 
  -1   5   0     1955.10     2075.95     63.60 o 
   0   5   0      603.08      687.76     25.29 o 
   1   5   0     5041.66     4894.87     84.31 o 
   2   5   0    31751.67    34231.04    212.34 o 
   3   5   0    11645.12    11706.21    130.95 o 
   4   5   0        1.06       11.00     21.61 o 
   5   5   0     2203.74     2022.43     69.68 o 
   6   5   0    11004.79    12026.83    164.78 o 
   7   5   0    15390.89    15786.46    205.27 o 
   8   5   0      970.74      963.62     69.12 o 
   9   5   0        0.75        3.14     53.09 o 
  10   5   0      168.97      193.61     60.94 o 
  11   5   0      797.54      736.81     82.53 o 
  -9   6   0        4.17       41.48     41.76 o 
  -8   6   0        4.82       87.70     39.25 o 
  -7   6   0        8.23       45.10     45.10 o 
  -6   6   0      518.44      562.13     52.08 o 
  -5   6   0     3881.48     3295.66     21.91 o 
  -4   6   0    11936.57    13472.29    164.76 o 
  -3   6   0     3374.77     3490.81     85.54 o 
  -2   6   0     1270.49     1191.63     49.73 o 
  -1   6   0     4546.74     4066.23    103.56 o 
   0   6   0    69723.39    68849.52   5552.01 o 
   1   6   0    15818.57    16062.29    163.36 o 
   2   6   0     9401.21     9907.26    131.90 o 
   3   6   0      571.15      746.44     44.51 o 
   4   6   0     5286.14     6070.50    115.04 o 
   5   6   0     7269.30     7393.10    134.66 o 
   6   6   0        2.81      133.35     42.53 o 
   7   6   0      538.25      621.58     58.54 o 
   8   6   0      880.62      952.29     72.81 o 
   9   6   0     2114.55     2139.68    107.90 o 
  10   6   0      294.16      285.74     69.59 o 
  11   6   0        0.15       51.53     61.26 o 
  -8   7   0       29.62       17.65     44.41 o 
  -7   7   0      439.48      636.05     60.22 o 
  -6   7   0     1227.65     1412.50     77.52 o 
  -5   7   0      770.94      893.11     59.63 o 
  -4   7   0     4329.32     4666.05    110.88 o 
  -3   7   0       44.25       80.65     26.88 o 
  -2   7   0      857.41      858.74     49.57 o 
  -1   7   0     1381.75     1367.36     68.95 o 
   0   7   0      805.18      720.38     40.64 o 
   1   7   0      306.92      302.98     42.63 o 
   2   7   0     6673.15     6840.87    125.18 o 
   3   7   0     1159.94     1238.44     58.60 o 
   4   7   0      112.70      109.39     36.32 o 
   5   7   0      554.37      517.07     48.63 o 
   6   7   0       37.63      101.76     42.33 o 
   7   7   0      127.55      114.28     51.32 o 
   8   7   0       56.40       91.05     56.79 o 
   9   7   0        0.37       71.68     57.77 o 
  10   7   0      958.11     1121.88     94.90 o 
  11   7   0       69.80       74.86     65.41 o 
  -7   8   0      220.86      242.27     52.89 o 
  -6   8   0       95.25       30.32     42.69 o 
  -5   8   0     1808.04     1958.76     89.20 o 
  -4   8   0      319.74      279.78     44.18 o 
  -3   8   0      817.40      788.29     55.66 o 
  -2   8   0       12.18       71.43     34.82 o 
  -1   8   0      822.55      815.17     67.80 o 
   0   8   0      148.36      202.48     27.92 o 
   1   8   0      348.90      351.34     42.08 o 
   2   8   0     1331.82     1288.59     69.46 o 
   3   8   0      281.17      309.04     46.27 o 
   4   8   0       10.53       68.84     42.16 o 
   5   8   0        9.59        8.29     45.40 o 
   6   8   0     3795.58     3918.62    122.97 o 
   7   8   0      255.14      319.28     60.37 o 
   8   8   0       59.27        0.00     60.86 o 
   9   8   0     1750.05     1437.85    109.15 o 
  10   8   0      414.93      687.28     86.14 o 
  11   8   0       77.54      163.20     76.40 o 
  -7   9   0      215.40      390.08     51.01 o 
  -6   9   0        4.25        6.12     42.56 o 
  -5   9   0       26.43       25.08     46.29 o 
  -4   9   0       81.53       65.02     38.10 o 
  -3   9   0       94.00      137.03     40.93 o 
  -2   9   0       61.71       77.41     41.83 o 
  -1   9   0      518.52      424.96     66.83 o 
   0   9   0       18.33       60.34     28.42 o 
   1   9   0      139.09      109.38     40.60 o 
   2   9   0     6938.11     6792.13    152.73 o 
   3   9   0    10534.82    10628.08    186.87 o 
   4   9   0     5600.45     5345.49    141.90 o 
   5   9   0     6386.56     6012.78    158.20 o 
   6   9   0      976.91      920.92     80.52 o 
   7   9   0     3549.35     3569.96    139.93 o 
   8   9   0     1497.87     1248.02    105.76 o 
   9   9   0     2114.40     2318.04    132.86 o 
  10   9   0     1334.87     1186.83     74.71 o 
  -6  10   0       46.07       98.09     45.87 o 
  -5  10   0      112.69      168.74     42.48 o 
  -4  10   0      380.77      378.22     58.65 o 
  -3  10   0      766.48      872.62     65.44 o 
  -2  10   0     3982.42     4385.83    138.77 o 
  -1  10   0     1969.63     2131.73    109.37 o 
   0  10   0       82.45       81.89     34.43 o 
   1  10   0      647.06      627.70     64.63 o 
   2  10   0     2198.69     2170.26     98.99 o 
   3  10   0     5843.81     5915.15    158.96 o 
   4  10   0     1011.38      940.72     83.19 o 
   5  10   0       39.97       61.89     53.99 o 
   6  10   0       12.22       39.27     61.04 o 
   7  10   0       96.28       93.58     65.74 o 
   8  10   0        0.05      204.37     74.75 o 
   9  10   0     2003.09     1460.33    133.65 o 
  10  10   0      273.83      435.04     89.56 o 
  -5  11   0        0.73        9.92     47.57 o 
  -4  11   0      282.00      355.77     55.76 o 
  -3  11   0        2.04        3.28     41.66 o 
  -2  11   0      117.62       80.18     59.79 o 
  -1  11   0        8.58       59.12     51.97 o 
   0  11   0      132.18      154.56     35.15 o 
   1  11   0     1210.44     1100.37     84.57 o 
   2  11   0     5095.17     5195.96    157.48 o 
   3  11   0     4030.80     4024.85    147.79 o 
   4  11   0      485.47      443.94     73.52 o 
   5  11   0      152.10       79.31     68.25 o 
   6  11   0     1191.62     1461.67    109.61 o 
   7  11   0     3707.66     3670.99    166.01 o 
   8  11   0       29.58       84.57     84.57 o 
   9  11   0       16.99       50.83     81.33 o 
  -3  12   0      333.82      404.51     71.04 o 
  -2  12   0      371.00      499.67     78.55 o 
  -1  12   0       15.22       46.36     52.38 o 
   0  12   0      930.83     1063.31     58.12 o 
   1  12   0      981.06      942.22     90.86 o 
   2  12   0      721.74      920.82     85.26 o 
   3  12   0      270.57      268.42     67.47 o 
   4  12   0     1201.82     1255.98    104.99 o 
   5  12   0     1841.61     1880.54    123.16 o 
   6  12   0        0.58       35.44     71.38 o 
   7  12   0        4.38       16.48     81.86 o 
   8  12   0      128.60      158.15     93.43 o 
  -1  13   0        1.43       60.75     60.75 o 
   0  13   0        5.52       70.45     64.54 o 
   1  13   0       25.10       42.79     64.65 o 
   2  13   0      219.10       98.27     73.59 o 
   3  13   0       20.54       65.51     62.09 o 
   4  13   0        8.26       21.07     74.74 o 
   5  13   0      612.52      450.18     96.50 o 
   6  13   0      524.14      492.59    102.71 o 
   3  14   0       39.00       52.36     84.58 o 
  -6 -13   1       63.71       90.46     74.75 o 
  -5 -13   1      492.06      511.05     91.01 o 
  -4 -13   1       58.05      187.60     68.46 o 
  -3 -13   1      921.21      889.81     92.29 o 
  -2 -13   1      884.87     1041.98     97.93 o 
  -1 -13   1      846.14      823.88     89.25 o 
   0 -13   1      945.74      888.50    166.14 o 
   1 -13   1       12.81       23.42     60.22 o 
  -8 -12   1     1075.93     1106.64    119.90 o 
  -7 -12   1     3723.94     3157.78    158.06 o 
  -6 -12   1      669.86      691.39     93.99 o 
  -5 -12   1       87.05       74.68     74.23 o 
  -4 -12   1        3.01        3.93     62.33 o 
  -3 -12   1     1251.36     1178.61     95.75 o 
  -2 -12   1     2206.65     2134.29    116.32 o 
  -1 -12   1      940.87      838.47     83.44 o 
   0 -12   1      272.00      311.49     43.10 o 
   1 -12   1      364.98      263.65     69.43 o 
   2 -12   1       31.14       94.45     54.77 o 
   3 -12   1        1.18       51.68     37.91 o 
  -9 -11   1      569.91      530.00    104.89 o 
  -8 -11   1       20.17       76.94     75.48 o 
  -7 -11   1      317.64      337.35     76.22 o 
  -6 -11   1     1422.51     1200.80     98.28 o 
  -5 -11   1      139.86      108.83     67.85 o 
  -4 -11   1      161.01       98.32     59.00 o 
  -3 -11   1      245.85      232.24     60.35 o 
  -2 -11   1       25.46       58.68     58.68 o 
  -1 -11   1      697.76      651.80     72.86 o 
   0 -11   1      112.17       98.35     32.21 o 
   1 -11   1        3.29       19.23     47.65 o 
   2 -11   1      567.37      744.12     78.78 o 
   3 -11   1     1239.15     1034.18     60.95 o 
   4 -11   1      101.98      111.90     37.23 o 
   5 -11   1       80.51      119.94     34.73 o 
 -10 -10   1      728.26      449.35    103.97 o 
  -9 -10   1       42.47       41.21     78.49 o 
  -8 -10   1       75.11      161.89     75.96 o 
  -7 -10   1      382.90      406.25     72.62 o 
  -6 -10   1      180.63      134.89     56.54 o 
  -5 -10   1      131.27      185.19     60.01 o 
  -4 -10   1     1123.82     1155.04     79.26 o 
  -3 -10   1      578.36      559.25     59.28 o 
  -2 -10   1       53.42       17.64     42.50 o 
  -1 -10   1       34.14      108.17     37.38 o 
   0 -10   1      513.01      487.00     41.95 o 
   1 -10   1      345.72      299.47     61.71 o 
   2 -10   1      212.05      260.37     51.47 o 
   3 -10   1      229.71      203.25     36.21 o 
   4 -10   1      209.77      196.35     38.80 o 
   5 -10   1      103.95      139.45     38.35 o 
   6 -10   1      210.29      232.17     39.46 o 
 -10  -9   1        0.68       27.06     84.11 o 
  -9  -9   1     1050.96      993.39    109.26 o 
  -8  -9   1      709.66      720.06     81.91 o 
  -7  -9   1      570.48      595.66     75.41 o 
  -6  -9   1     1446.61     1298.88     93.21 o 
  -5  -9   1      494.91      620.97     69.80 o 
  -4  -9   1     3227.70     3212.90    109.85 o 
  -3  -9   1     2079.18     2162.29     91.11 o 
  -2  -9   1     1545.13     1767.18     78.80 o 
  -1  -9   1     2734.67     2836.84     97.97 o 
   0  -9   1    20611.04    21691.61    748.74 o 
   1  -9   1    13902.92    14306.66    224.45 o 
   2  -9   1     3454.78     3366.09     98.51 o 
   3  -9   1      691.24      568.56     44.25 o 
   4  -9   1      356.09      355.40     40.84 o 
   5  -9   1     1469.33     1687.68     76.42 o 
   6  -9   1      212.74      236.15     42.89 o 
   7  -9   1       82.23      131.72     34.83 o 
 -11  -8   1      677.89      752.67    105.16 o 
 -10  -8   1      449.53      675.91     92.89 o 
  -9  -8   1     2310.38     2248.51    124.68 o 
  -8  -8   1      289.32      239.82     68.96 o 
  -7  -8   1     3472.38     3452.23    124.47 o 
  -6  -8   1     8110.95     7599.06    168.31 o 
  -5  -8   1    14322.51    14462.03    208.05 o 
  -4  -8   1    14380.58    14768.44    196.12 o 
  -3  -8   1      204.29      271.41     43.72 o 
  -2  -8   1     4641.26     4889.01    112.91 o 
  -1  -8   1      573.69      600.48     51.20 o 
   0  -8   1     1510.69     1412.68     50.81 o 
   1  -8   1     1467.89     1558.07     83.83 o 
   2  -8   1        7.14       24.67     25.77 o 
   3  -8   1        0.47        1.81     26.89 o 
   4  -8   1     1230.22     1182.61     60.36 o 
   5  -8   1      220.65      191.73     36.91 o 
   6  -8   1      123.64      119.17     35.77 o 
   7  -8   1      158.58      127.34     37.28 o 
   8  -8   1        0.29       19.23     31.49 o 
 -11  -7   1      558.83      291.24     93.94 o 
 -10  -7   1      242.15      232.68     72.66 o 
  -9  -7   1       80.44      131.66     60.67 o 
  -8  -7   1      165.29      205.22     57.88 o 
  -7  -7   1       33.64       27.36     53.02 o 
  -6  -7   1      221.50      269.56     47.07 o 
  -5  -7   1     5360.61     5668.18    128.28 o 
  -4  -7   1      149.22      217.66     37.20 o 
  -3  -7   1     5071.55     5544.61    111.29 o 
  -2  -7   1    12564.67    13375.17    159.96 o 
  -1  -7   1     9125.81     9019.55    137.10 o 
   0  -7   1    15617.53    17131.20    474.78 o 
   1  -7   1     2349.62     2346.86     96.48 o 
   2  -7   1      469.86      447.74     35.90 o 
   3  -7   1      205.15      184.82     30.44 o 
   4  -7   1       69.50       41.58     29.05 o 
   5  -7   1       66.65       62.20     34.18 o 
   6  -7   1      234.61      217.73     36.82 o 
   7  -7   1       12.30        8.84     33.06 o 
   8  -7   1       14.29        4.60     33.12 o 
 -11  -6   1      794.68      798.02     97.52 o 
 -10  -6   1        3.26        0.00     59.60 o 
  -9  -6   1      332.50      589.33     70.73 o 
  -8  -6   1     1832.20     1673.03     95.31 o 
  -7  -6   1    17613.63    17536.86    229.86 o 
  -6  -6   1     5777.87     5711.92    133.08 o 
  -5  -6   1      655.62      693.92     50.88 o 
  -4  -6   1     2626.12     2857.66     80.32 o 
  -3  -6   1      990.12      862.68     46.62 o 
  -2  -6   1     1892.70     2091.06     64.23 o 
  -1  -6   1      620.39      506.40     35.98 o 
   0  -6   1      205.06      176.12     21.09 o 
   1  -6   1     4544.41     4120.43    104.03 o 
   2  -6   1      363.01      433.44     31.30 o 
   3  -6   1      413.33      503.59     37.26 o 
   4  -6   1        8.03       19.91     25.71 o 
   5  -6   1     1286.04     1305.89     59.29 o 
   6  -6   1        1.19       19.55     29.96 o 
   7  -6   1      858.70      864.86     57.11 o 
   8  -6   1      760.31      687.02     55.50 o 
   9  -6   1      318.07      474.53     45.06 o 
 -11  -5   1     1018.66     1097.77    101.08 o 
 -10  -5   1      264.57      389.12     66.53 o 
  -9  -5   1      435.07      494.14     72.80 o 
  -8  -5   1      235.28      260.13     56.72 o 
  -7  -5   1      592.75      541.91     58.23 o 
  -6  -5   1     2541.91     2908.62     88.91 o 
  -5  -5   1      340.89      322.34     36.55 o 
  -4  -5   1      192.91      187.15     28.54 o 
  -3  -5   1      251.25      320.55     30.12 o 
  -2  -5   1    10084.39    11001.41    121.50 o 
  -1  -5   1     7609.88     8226.30    101.87 o 
   0  -5   1     2621.74     2817.68     44.00 o 
   1  -5   1      831.35      707.65     32.03 o 
   2  -5   1    16403.20    15802.96    140.70 o 
   3  -5   1    20400.05    21389.00    173.31 o 
   4  -5   1     6244.58     4739.82     16.29 o 
   5  -5   1       92.54       80.12     28.54 o 
   6  -5   1       86.84       85.70     28.83 o 
   7  -5   1      185.84      267.09     39.36 o 
   8  -5   1      260.93      289.17     42.89 o 
   9  -5   1        0.18       31.72     31.49 o 
  10  -5   1        0.71       21.59     29.48 o 
 -11  -4   1       63.56      134.24     57.58 o 
 -10  -4   1      844.48      755.92     74.95 o 
  -9  -4   1      185.15      112.11     56.45 o 
  -8  -4   1      281.02      243.32     51.02 o 
  -7  -4   1       19.33       37.87     37.87 o 
  -6  -4   1        7.37       35.89     28.94 o 
  -5  -4   1     2384.59     2148.65     69.14 o 
  -4  -4   1    17799.63    18780.45    164.82 o 
  -3  -4   1    11679.51    12611.40    125.26 o 
  -2  -4   1        0.96       41.41     15.70 o 
  -1  -4   1      727.78     1131.98     34.51 o 
   0  -4   1      513.26      566.92     53.24 o 
   1  -4   1       36.98       53.49     12.57 o 
   2  -4   1    10387.15    10571.15    109.92 o 
   3  -4   1     6288.23     6116.98     90.16 o 
   4  -4   1      198.61       30.34     23.26 o 
   5  -4   1      314.88      308.97     31.37 o 
   6  -4   1     3713.60     3561.94     87.85 o 
   7  -4   1     4616.88     4415.63    105.28 o 
   8  -4   1      964.89      901.17     55.88 o 
   9  -4   1       89.23      119.02     36.61 o 
  10  -4   1       18.13       23.56     31.33 o 
 -11  -3   1      235.85      252.13     58.35 o 
 -10  -3   1       31.50       17.54     46.77 o 
  -9  -3   1      111.55      128.83     46.93 o 
  -8  -3   1      291.98      282.87     46.24 o 
  -7  -3   1      515.67      443.93     47.49 o 
  -6  -3   1      831.64      943.31     53.56 o 
  -5  -3   1     6385.80     6684.52    107.27 o 
  -4  -3   1    34124.29    35452.03    212.64 o 
  -3  -3   1    28160.57    28343.75    169.87 o 
  -2  -3   1     9314.47    10179.13     92.44 o 
  -1  -3   1     1366.08     1359.58     32.48 o 
   0  -3   1    71129.11    63580.36   2086.33 o 
   1  -3   1    69852.31    57295.45    906.92 o 
   2  -3   1    39951.07    34564.89    747.43 o 
   3  -3   1    14022.26    14410.94    127.44 o 
   4  -3   1      129.70       13.63     19.38 o 
   5  -3   1     1864.33     2015.38     61.96 o 
   6  -3   1      180.18      173.29     31.21 o 
   7  -3   1      388.21      418.46     39.61 o 
   8  -3   1        2.34        9.86     29.05 o 
   9  -3   1      187.84      116.37     39.43 o 
  10  -3   1       41.45       30.14     36.20 o 
 -11  -2   1      672.09      711.88     72.54 o 
 -10  -2   1      997.38      913.21     68.08 o 
  -9  -2   1     4340.16     3954.92    116.47 o 
  -8  -2   1     1692.73     1410.89     70.17 o 
  -7  -2   1     1278.21     1246.32     60.75 o 
  -6  -2   1    12184.66    11487.38    141.58 o 
  -5  -2   1    20171.50    18873.21    165.02 o 
  -4  -2   1    29851.31    30592.96    188.66 o 
  -3  -2   1     6165.60     6222.26     76.76 o 
  -2  -2   1     3899.46     4578.11     56.36 o 
  -1  -2   1      306.05      454.85     16.59 o 
   0  -2   1        0.23        9.58      4.59 o 
   1  -2   1        0.31       30.26      8.81 o 
   2  -2   1     5923.00     6311.52     70.20 o 
   3  -2   1      429.81      505.58     24.90 o 
   4  -2   1     3011.68     3612.87     67.83 o 
   5  -2   1       49.59      186.13     26.63 o 
   6  -2   1        3.44        4.59     25.84 o 
   7  -2   1       87.78      142.81     30.76 o 
   8  -2   1       47.17      108.30     29.04 o 
   9  -2   1        4.85       21.09     30.51 o 
  10  -2   1      247.15      256.86     41.44 o 
  11  -2   1       26.17      110.16     36.72 o 
 -11  -1   1      286.40      300.03     55.34 o 
 -10  -1   1      114.94      164.88     39.13 o 
  -9  -1   1       14.98       40.08     40.08 o 
  -8  -1   1     1054.09      915.28     59.79 o 
  -7  -1   1     1138.80     1178.85     57.88 o 
  -6  -1   1     1356.29     1233.66     52.21 o 
  -5  -1   1    13363.27    12840.42    135.26 o 
  -4  -1   1     4010.65     4200.55     69.94 o 
  -3  -1   1      870.18     1095.72     32.59 o 
  -2  -1   1     4405.72     4845.88     54.04 o 
  -1  -1   1       14.76      145.53      9.16 o 
   0  -1   1    12074.34    14538.81   1272.26 o 
   1  -1   1     2271.80     2880.43     36.62 o 
   2  -1   1      104.19        2.46      8.07 o 
   3  -1   1     4803.24     3882.52     11.31 o 
   4  -1   1       25.46       99.75     17.27 o 
   5  -1   1      183.16      203.26     24.33 o 
   6  -1   1     1341.82     1215.65     52.12 o 
   7  -1   1      291.82      323.07     35.49 o 
   8  -1   1       64.71        7.59     35.25 o 
   9  -1   1      463.50      427.45     45.37 o 
  10  -1   1      119.22       91.74     40.26 o 
  11  -1   1       72.62      103.64     38.15 o 
 -11   0   1      421.79      543.17     59.34 o 
 -10   0   1       45.54       13.65     46.18 o 
  -9   0   1        0.44       24.45     36.97 o 
  -8   0   1      206.82      195.75     40.98 o 
  -7   0   1     6369.93     6412.64    120.31 o 
  -6   0   1     3104.04     3273.39     80.12 o 
  -5   0   1       14.28       10.80     22.91 o 
  -4   0   1     2653.42     2531.61     55.39 o 
  -3   0   1       30.42       42.42     13.58 o 
  -2   0   1     7576.75     8124.58     69.39 o 
  -1   0   1     8092.31     9734.29     57.71 o 
   0   0   1       53.51       93.96      4.73 o 
   1   0   1     8576.11     8913.28    229.56 o 
   2   0   1     4447.91     4509.34      8.34 o 
   3   0   1    11297.00    11836.87     96.83 o 
   4   0   1    17959.85    17023.65    131.94 o 
   5   0   1    27881.00    27149.87    184.76 o 
   6   0   1     7208.58     6591.46    100.66 o 
   7   0   1      675.01      634.17     43.21 o 
   8   0   1     1640.99     1461.26     63.90 o 
   9   0   1     3505.53     3300.55     99.04 o 
  10   0   1     2338.78     2052.32     88.12 o 
  11   0   1      205.74      177.75     47.87 o 
 -11   1   1      238.19      234.72     51.52 o 
 -10   1   1      124.34      223.08     48.52 o 
  -9   1   1        1.21        7.31     37.40 o 
  -8   1   1      333.84      298.05     42.96 o 
  -7   1   1        2.10       19.14     31.48 o 
  -6   1   1     1326.82     1484.59     59.52 o 
  -5   1   1      907.32      853.87     41.84 o 
  -4   1   1      651.94      712.69     35.14 o 
  -3   1   1      701.61      652.35     28.03 o 
  -2   1   1   118215.34   109636.63    389.50 o 
  -1   1   1    43795.50    41690.42      5.62 o 
   0   1   1      784.43      581.85     38.40 o 
   1   1   1     1070.16     1326.91     23.28 o 
   2   1   1    13646.73    13258.12     86.76 o 
   3   1   1    49960.44    43860.63    776.01 o 
   4   1   1    31059.04    29062.13    171.72 o 
   5   1   1      469.37      377.14     28.58 o 
   6   1   1     3325.35     3153.11     75.50 o 
   7   1   1      752.94      655.34     49.49 o 
   8   1   1      214.00      276.79     36.35 o 
   9   1   1      760.01      601.64     54.64 o 
  10   1   1      314.42      215.67     45.86 o 
  11   1   1        0.08       56.54     34.33 o 
 -11   2   1        2.70       30.99     43.93 o 
 -10   2   1      102.13      207.90     44.81 o 
  -9   2   1      299.90      278.88     49.69 o 
  -8   2   1      996.24     1035.59     61.89 o 
  -7   2   1     1992.59     1808.94     71.98 o 
  -6   2   1     2722.31     2801.50     79.99 o 
  -5   2   1       24.82       82.76     28.66 o 
  -4   2   1    24615.20    28701.37    192.14 o 
  -3   2   1    10969.74    11781.58    111.01 o 
  -2   2   1     2389.91     2216.02     11.15 o 
  -1   2   1     5208.51     5859.85     62.58 o 
   0   2   1       60.76      196.27     14.46 o 
   1   2   1      279.05      338.79     17.08 o 
   2   2   1    92096.70    76557.86    956.96 o 
   3   2   1    55793.96    48490.92    864.29 o 
   4   2   1    22965.16    21727.10    156.02 o 
   5   2   1     5810.78     6376.35    184.64 o 
   6   2   1     2754.04     2864.94     74.68 o 
   7   2   1    10269.87     8950.05    129.19 o 
   8   2   1     2002.83     1639.32     70.98 o 
   9   2   1      182.44      223.56     41.47 o 
  10   2   1       22.30       34.49     37.86 o 
  11   2   1      291.60      197.65     44.16 o 
  12   2   1      100.76      100.22     40.95 o 
 -10   3   1        6.71       29.01     43.24 o 
  -9   3   1        0.88       34.25     41.33 o 
  -8   3   1       53.14       33.06     38.32 o 
  -7   3   1      786.58      819.87     60.10 o 
  -6   3   1     1230.03     1531.04     65.66 o 
  -5   3   1     6548.89     7569.46    119.63 o 
  -4   3   1    30981.79    33430.11    217.97 o 
  -3   3   1    20568.40    17584.18     11.29 o 
  -2   3   1    33702.16    33763.95    181.60 o 
  -1   3   1    10508.76    10893.05    103.98 o 
   0   3   1    26046.79    28567.84   2090.85 o 
   1   3   1    36986.33    38274.37    177.38 o 
   2   3   1    61191.92    56297.92    929.26 o 
   3   3   1    39244.07    37652.57    825.35 o 
   4   3   1     1720.24     2024.38     54.59 o 
   5   3   1     1861.49     1778.73     58.63 o 
   6   3   1      382.19      355.44     40.15 o 
   7   3   1      231.36      225.79     38.89 o 
   8   3   1       35.07       12.76     38.59 o 
   9   3   1     1120.52      983.67     61.52 o 
  10   3   1      341.51      288.91     53.26 o 
  11   3   1       51.07      110.16     38.70 o 
  12   3   1      239.74      217.88     49.13 o 
 -10   4   1      376.31      601.22     60.39 o 
  -9   4   1     1900.36     2134.88     95.30 o 
  -8   4   1     2213.58     2406.85     93.20 o 
  -7   4   1        1.18       37.11     37.11 o 
  -6   4   1     1147.70     1219.54     63.62 o 
  -5   4   1     1334.21     1374.45     61.91 o 
  -4   4   1     6544.55     6964.45    112.55 o 
  -3   4   1      803.21      871.01     41.66 o 
  -2   4   1     1356.62     1703.57     49.02 o 
  -1   4   1      837.38      910.17     38.32 o 
   0   4   1        5.08        2.18     16.42 o 
   1   4   1      319.47      292.28     24.24 o 
   2   4   1     9751.40    10777.42    112.63 o 
   3   4   1        4.14        1.20     19.84 o 
   4   4   1     1523.39     1962.09     56.79 o 
   5   4   1     2548.00     2594.11     72.06 o 
   6   4   1     2865.64     2901.79     85.58 o 
   7   4   1      755.70     1056.71     62.66 o 
   8   4   1     2358.62     2474.79     94.69 o 
   9   4   1      211.10      239.69     48.44 o 
  10   4   1      351.98      188.31     54.03 o 
  11   4   1      188.53      122.55     57.92 o 
  12   4   1      150.37      192.55     49.14 o 
  -9   5   1       90.88      188.44     42.00 o 
  -8   5   1       81.49      175.42     44.14 o 
  -7   5   1      529.92      620.61     51.94 o 
  -6   5   1      678.65      768.23     55.15 o 
  -5   5   1     2671.01     2977.10     89.41 o 
  -4   5   1     2785.26     2062.07     22.78 o 
  -3   5   1       41.33        1.63     26.27 o 
  -2   5   1      225.05      237.89     27.04 o 
  -1   5   1       35.32       89.07     20.22 o 
   0   5   1     2292.93     2662.65     58.74 o 
   1   5   1     6756.60     7065.52    103.13 o 
   2   5   1     8001.19     8784.62    113.83 o 
   3   5   1      161.15      130.66     24.83 o 
   4   5   1      378.17      432.31     34.94 o 
   5   5   1       78.39      112.07     36.28 o 
   6   5   1     2091.62     2224.04     80.92 o 
   7   5   1       62.05      113.60     42.49 o 
   8   5   1       32.45        5.69     43.09 o 
   9   5   1      753.40      739.53     67.85 o 
  10   5   1      242.79      253.70     65.10 o 
  11   5   1      550.30      620.33     73.66 o 
  12   5   1      471.40      449.73     66.50 o 
  -9   6   1        0.36       30.63     45.40 o 
  -8   6   1        0.37       53.98     39.49 o 
  -7   6   1      379.08      373.60     57.41 o 
  -6   6   1       92.89      133.74     45.90 o 
  -5   6   1      519.54      578.88     48.66 o 
  -4   6   1       67.87       60.59     33.63 o 
  -3   6   1      683.29      739.99     47.02 o 
  -2   6   1      602.86      683.66     46.22 o 
  -1   6   1       64.82       87.37     32.32 o 
   0   6   1     2368.24     2496.96     53.31 o 
   1   6   1     3808.86     3699.32     86.25 o 
   2   6   1        4.12       13.43     23.48 o 
   3   6   1     3284.83     3233.17     82.98 o 
   4   6   1    12216.40    12374.27    156.35 o 
   5   6   1    33477.55    34799.90    276.45 o 
   6   6   1    14368.78    13845.90    190.64 o 
   7   6   1      609.01      633.76     59.16 o 
   8   6   1       16.73       61.78     46.44 o 
   9   6   1     3605.36     3950.15    139.63 o 
  10   6   1     2352.32     2321.04    122.30 o 
  11   6   1      184.69      287.78     73.91 o 
  -8   7   1        4.34       15.21     40.56 o 
  -7   7   1       22.60       28.33     42.35 o 
  -6   7   1      985.91     1074.81     71.43 o 
  -5   7   1      405.11      555.60     51.58 o 
  -4   7   1        0.46       58.69     35.16 o 
  -3   7   1       64.72      114.41     32.55 o 
  -2   7   1    17715.37    17344.37    196.23 o 
  -1   7   1    16046.09    15226.64    213.93 o 
   0   7   1    17711.50    17232.66    273.34 o 
   1   7   1     5831.78     5585.04    115.39 o 
   2   7   1      169.35      219.89     38.77 o 
   3   7   1    12703.71    13584.70    171.63 o 
   4   7   1     5687.92     5667.25    124.20 o 
   5   7   1        1.30       41.66     41.66 o 
   6   7   1       84.01      165.68     44.71 o 
   7   7   1     2194.05     2203.49    101.18 o 
   8   7   1      454.57      395.65     70.16 o 
   9   7   1      422.59      286.25     72.01 o 
  10   7   1      351.98      472.10     79.72 o 
  11   7   1      130.41       61.01     67.58 o 
  -7   8   1      248.13      320.56     53.04 o 
  -6   8   1     1108.17     1285.55     76.82 o 
  -5   8   1      481.41      474.79     54.46 o 
  -4   8   1      118.15       72.58     42.06 o 
  -3   8   1       30.66       71.37     37.15 o 
  -2   8   1      300.47      332.57     47.62 o 
  -1   8   1        1.87        9.27     47.94 o 
   0   8   1     1054.59      848.34     42.72 o 
   1   8   1     2430.36     2243.07     86.74 o 
   2   8   1     6197.81     5955.31    134.22 o 
   3   8   1     9332.15     9821.25    164.73 o 
   4   8   1     6531.37     6407.13    141.33 o 
   5   8   1     6455.09     6881.87    155.22 o 
   6   8   1      175.43      292.17     56.62 o 
   7   8   1     2387.24     2323.74    114.47 o 
   8   8   1      446.42      487.35     74.29 o 
   9   8   1       45.15      260.48     63.49 o 
  10   8   1       10.37      209.55     54.24 o 
  11   8   1      696.17      596.90     96.95 o 
  -7   9   1      145.01      188.50     60.43 o 
  -6   9   1      276.89      430.34     58.72 o 
  -5   9   1      251.42      256.76     51.29 o 
  -4   9   1     1258.44     1294.46     80.76 o 
  -3   9   1     2224.24     2323.79     92.64 o 
  -2   9   1     7324.04     7011.93    162.00 o 
  -1   9   1     4290.56     4236.70    138.45 o 
   0   9   1      839.73      898.15     53.88 o 
   1   9   1      774.83      666.11     61.25 o 
   2   9   1     1084.98     1035.42     70.41 o 
   3   9   1     3286.40     3290.51    114.02 o 
   4   9   1     2036.77     1940.08     91.21 o 
   5   9   1     2548.03     2551.33    109.24 o 
   6   9   1      915.88      967.61     84.22 o 
   7   9   1     1470.51     1296.51    101.44 o 
   8   9   1      397.17      277.77     79.02 o 
   9   9   1      382.14      436.35     82.45 o 
  10   9   1       80.51      138.31     77.85 o 
  -6  10   1       43.34       43.91     48.33 o 
  -5  10   1        0.04       19.02     42.57 o 
  -4  10   1      441.56      488.90     58.62 o 
  -3  10   1        7.99        0.00     47.14 o 
  -2  10   1      404.62      372.02     62.52 o 
  -1  10   1        0.12       42.92     42.92 o 
   0  10   1      884.16      792.47     48.23 o 
   1  10   1      885.11      809.89     71.74 o 
   2  10   1      116.08      100.22     50.12 o 
   3  10   1        2.59       23.33     48.96 o 
   4  10   1      240.35      219.65     58.76 o 
   5  10   1     1639.16     1722.80    105.92 o 
   6  10   1     1080.76      977.59     95.19 o 
   7  10   1      639.38      668.12     81.43 o 
   8  10   1     2696.48     2484.07    135.06 o 
   9  10   1      518.21      283.48    101.67 o 
  10  10   1      124.02        0.00     83.06 o 
  -4  11   1        9.94       34.05     45.72 o 
  -3  11   1      111.62      150.59     53.30 o 
  -2  11   1       54.50      146.13     51.15 o 
  -1  11   1       44.08        0.00     54.17 o 
   0  11   1        7.04        9.47     64.72 o 
   1  11   1     1832.92     1585.26    101.31 o 
   2  11   1     2352.89     2199.25    117.02 o 
   3  11   1      283.42      339.17     69.34 o 
   4  11   1      634.33      670.60     78.61 o 
   5  11   1      444.59      495.93     77.35 o 
   6  11   1       85.17       67.88     69.38 o 
   7  11   1      521.22      569.97     86.28 o 
   8  11   1      878.02      806.82    102.91 o 
   9  11   1       48.31       85.78     89.41 o 
  -3  12   1      110.54        4.10     60.06 o 
  -2  12   1      396.59      443.65     67.38 o 
  -1  12   1      129.68      105.04     55.86 o 
   0  12   1      659.41      581.21     55.60 o 
   1  12   1      992.74     1163.46     92.39 o 
   2  12   1       62.95      136.83     64.94 o 
   3  12   1        4.81       44.16     60.94 o 
   4  12   1      396.20      346.03     80.35 o 
   5  12   1     5980.88     5809.96    199.89 o 
   6  12   1     3793.60     3948.64    171.70 o 
   7  12   1      476.42      440.64     94.01 o 
   8  12   1      142.13      189.28     81.04 o 
  -1  13   1      717.32      849.27     91.71 o 
   0  13   1      892.33      960.33     73.30 o 
   1  13   1      572.29      541.07     83.82 o 
   2  13   1        1.11       19.39     60.56 o 
   3  13   1     1183.57     1076.41    119.54 o 
   4  13   1       98.59      179.56     84.71 o 
   5  13   1       62.98      182.78     83.32 o 
   6  13   1        7.19       46.90     82.07 o 
   7  13   1      489.27      429.46     99.48 o 
   3  14   1      112.38       17.16     84.82 o 
  -6 -13   2        0.12       47.64     69.60 o 
  -5 -13   2        5.69       24.67     69.06 o 
  -4 -13   2     1741.59     1681.48    118.51 o 
  -3 -13   2     1317.54     1416.71    101.99 o 
  -2 -13   2       58.97       50.77     62.77 o 
  -1 -13   2      237.74      260.29     71.27 o 
   0 -13   2       15.28        8.32     41.17 o 
   1 -13   2      541.94      397.21     80.47 o 
  -7 -12   2      526.08      467.52     94.18 o 
  -6 -12   2     2259.22     2438.39    133.03 o 
  -5 -12   2        0.00       13.19     66.38 o 
  -4 -12   2     1048.29      993.19     91.79 o 
  -3 -12   2      634.17      730.99     83.93 o 
  -2 -12   2     1878.56     2125.37    110.15 o 
  -1 -12   2      375.20      487.33     68.69 o 
   0 -12   2     2123.16     2152.43    115.63 o 
   1 -12   2     2642.34     2517.98    121.05 o 
   2 -12   2     1714.64     2000.79    123.08 o 
   3 -12   2     1095.84     1041.50     66.42 o 
  -8 -11   2     3114.45     2850.95    155.59 o 
  -7 -11   2       21.00       84.18     73.02 o 
  -6 -11   2      532.70      512.29     75.68 o 
  -5 -11   2     3549.79     3308.92    141.87 o 
  -4 -11   2    10140.48     9754.85    216.87 o 
  -3 -11   2     3930.71     3941.19    133.40 o 
  -2 -11   2        0.26       42.19     43.73 o 
  -1 -11   2      119.64      184.40     54.46 o 
   0 -11   2       64.21      101.25     49.46 o 
   1 -11   2       45.51       23.04     50.83 o 
   2 -11   2       55.86       89.28     45.34 o 
   3 -11   2       10.63        4.97     36.07 o 
   4 -11   2      355.04      338.68     47.27 o 
   5 -11   2      122.80      157.73     40.33 o 
  -9 -10   2        0.10       58.22     71.92 o 
  -8 -10   2      282.11      333.61     74.56 o 
  -7 -10   2        8.34        4.10     61.44 o 
  -6 -10   2        0.45       26.33     60.12 o 
  -5 -10   2     1104.83     1074.33     88.89 o 
  -4 -10   2     1864.04     1879.83     93.90 o 
  -3 -10   2       11.58       14.97     43.34 o 
  -2 -10   2      512.47      510.50     57.10 o 
  -1 -10   2     1223.74     1447.35     76.78 o 
   0 -10   2     2029.46     1946.29     63.15 o 
   1 -10   2      245.04      306.23     50.30 o 
   2 -10   2      140.41      189.04     33.76 o 
   3 -10   2      337.74      359.11     40.01 o 
   4 -10   2       79.95       80.58     41.47 o 
   5 -10   2        4.68       18.34     34.92 o 
   6 -10   2       77.73      147.31     39.92 o 
 -10  -9   2      166.22       10.85     93.61 o 
  -9  -9   2      480.15      439.90     88.64 o 
  -8  -9   2        0.33      166.81     63.13 o 
  -7  -9   2     2542.02     2258.45    122.03 o 
  -6  -9   2     4305.59     3743.46    133.83 o 
  -5  -9   2     1775.79     1709.74     91.87 o 
  -4  -9   2     1168.69     1021.31     72.66 o 
  -3  -9   2      309.81      367.91     48.07 o 
  -2  -9   2      300.22      289.86     48.68 o 
  -1  -9   2     1616.58     1698.79     77.93 o 
   0  -9   2       14.70       10.83     28.64 o 
   1  -9   2     1056.09     1232.65     69.94 o 
   2  -9   2      192.44      152.99     37.22 o 
   3  -9   2       54.49       45.02     31.71 o 
   4  -9   2        8.11       28.14     37.16 o 
   5  -9   2      737.32      827.95     61.91 o 
   6  -9   2      589.19      728.31     59.22 o 
   7  -9   2       11.72       51.89     36.20 o 
 -10  -8   2      556.64      522.41     97.98 o 
  -9  -8   2       35.83       31.08     70.04 o 
  -8  -8   2      647.51      557.70     81.40 o 
  -7  -8   2      579.62      415.31     75.83 o 
  -6  -8   2      592.25      607.26     62.04 o 
  -5  -8   2      643.30      560.70     56.36 o 
  -4  -8   2     2017.29     2024.43     84.51 o 
  -3  -8   2      433.80      508.37     51.14 o 
  -2  -8   2     4698.97     5012.80    113.15 o 
  -1  -8   2    11888.63    12860.44    166.14 o 
   0  -8   2     3776.90     4061.54     70.13 o 
   1  -8   2     1442.27     1511.59     65.71 o 
   2  -8   2       27.36       53.59     27.86 o 
   3  -8   2     4624.61     4733.60    108.60 o 
   4  -8   2     3982.91     4489.70    109.34 o 
   5  -8   2      849.88      915.87     58.49 o 
   6  -8   2      682.13      594.62     53.99 o 
   7  -8   2        7.21       24.54     33.59 o 
   8  -8   2       54.68       48.32     37.41 o 
 -11  -7   2       13.20       43.08     77.18 o 
 -10  -7   2      494.32      648.71     89.24 o 
  -9  -7   2       21.48       82.01     62.20 o 
  -8  -7   2      285.91      422.30     64.46 o 
  -7  -7   2     1241.33     1192.97     83.54 o 
  -6  -7   2     2736.34     2618.96    101.38 o 
  -5  -7   2     1017.22     1050.26     65.81 o 
  -4  -7   2     9286.45     9314.71    148.89 o 
  -3  -7   2     9457.97    10535.21    147.79 o 
  -2  -7   2     5012.39     4903.78    100.93 o 
  -1  -7   2     5915.53     6203.08    111.45 o 
   0  -7   2       62.18      120.88     19.53 o 
   1  -7   2     1095.11      986.79     46.43 o 
   2  -7   2     2799.33     2940.79     82.16 o 
   3  -7   2     5389.41     5255.43    109.86 o 
   4  -7   2     2218.95     2266.27     77.63 o 
   5  -7   2     1762.94     1839.50     76.97 o 
   6  -7   2       32.66       26.35     31.83 o 
   7  -7   2      611.34      468.22     33.41 o 
   8  -7   2      418.32      452.90     47.21 o 
 -11  -6   2      114.39        9.95     76.43 o 
 -10  -6   2      244.89      362.27     76.10 o 
  -9  -6   2      239.71       95.13     65.89 o 
  -8  -6   2      283.71      185.19     64.86 o 
  -7  -6   2     2154.92     2283.09     97.44 o 
  -6  -6   2     6527.73     6557.45    141.16 o 
  -5  -6   2       34.98       25.65     37.48 o 
  -4  -6   2     9058.32     9341.51    142.85 o 
  -3  -6   2    13425.64    13684.49    155.45 o 
  -2  -6   2    49703.58    52937.82    287.65 o 
  -1  -6   2    25528.44    27647.04    201.32 o 
   0  -6   2     2729.10     2933.33    104.70 o 
   1  -6   2     4647.95     4115.74    107.84 o 
   2  -6   2    18470.58    17984.38    175.06 o 
   3  -6   2    14277.87    15535.20    165.29 o 
   4  -6   2     3682.59     3397.45     87.99 o 
   5  -6   2        1.89        7.64     28.59 o 
   6  -6   2       21.69       34.86     27.89 o 
   7  -6   2        0.16       13.16     28.86 o 
   8  -6   2       68.61      106.31     39.01 o 
   9  -6   2      102.07       65.35     37.35 o 
 -11  -5   2        0.09        9.32     67.77 o 
 -10  -5   2       73.85      166.10     66.53 o 
  -9  -5   2     6245.93     6307.43    172.12 o 
  -8  -5   2    13161.29    13220.41    214.24 o 
  -7  -5   2     2169.25     2055.27     92.96 o 
  -6  -5   2     1017.61      935.21     64.36 o 
  -5  -5   2     3385.33     3243.88     87.27 o 
  -4  -5   2    33285.36    36160.39    248.51 o 
  -3  -5   2    17607.84    18448.16    165.72 o 
  -2  -5   2     2323.32     2361.89     59.52 o 
  -1  -5   2     3618.60     4333.02     74.51 o 
   0  -5   2      672.24      638.07     21.72 o 
   1  -5   2       98.39      229.67     29.08 o 
   2  -5   2     1399.95     1832.79     57.28 o 
   3  -5   2     1451.45     1502.10     53.65 o 
   4  -5   2        6.24       53.78     22.92 o 
   5  -5   2        7.78       83.28     25.25 o 
   6  -5   2      667.47      778.55     48.74 o 
   7  -5   2      101.90       28.92     32.05 o 
   8  -5   2      391.44      465.94     47.13 o 
   9  -5   2      165.53      156.74     41.89 o 
  10  -5   2       55.22       68.67     33.90 o 
 -11  -4   2      613.46      589.41     76.34 o 
 -10  -4   2      234.04      218.84     67.76 o 
  -9  -4   2       83.80      146.69     57.49 o 
  -8  -4   2      848.66      793.73     70.31 o 
  -7  -4   2      549.45      631.84     53.97 o 
  -6  -4   2      414.49      456.27     43.50 o 
  -5  -4   2    13112.54    13956.88    161.63 o 
  -4  -4   2     8936.91     9610.07    125.64 o 
  -3  -4   2      328.34       50.84     50.84 o 
  -2  -4   2     1563.50     1782.15     47.10 o 
  -1  -4   2     1425.50     1528.69     40.27 o 
   0  -4   2      236.05      319.36     14.15 o 
   1  -4   2      752.27      851.09     37.38 o 
   2  -4   2     2936.88     3684.65     71.19 o 
   3  -4   2      263.66      337.72     27.84 o 
   4  -4   2       84.89      122.29     23.77 o 
   5  -4   2       32.04       44.01     25.57 o 
   6  -4   2     3437.15     3252.96     86.21 o 
   7  -4   2      133.14       72.38     35.92 o 
   8  -4   2        0.04       14.69     31.15 o 
   9  -4   2      246.33       18.10     33.11 o 
  10  -4   2       72.36       33.65     30.75 o 
 -11  -3   2      760.05      629.84     76.31 o 
 -10  -3   2      589.30      672.27     63.28 o 
  -9  -3   2     2053.75     1708.71     90.79 o 
  -8  -3   2      415.82      361.99     50.26 o 
  -7  -3   2     1326.37     1281.70     69.20 o 
  -6  -3   2      564.27      605.85     49.80 o 
  -5  -3   2      304.82      294.34     33.66 o 
  -4  -3   2     4595.25     5176.68     88.03 o 
  -3  -3   2       34.90       43.63     16.23 o 
  -2  -3   2      364.63      421.70     22.42 o 
  -1  -3   2     2406.17     2707.14     46.99 o 
   0  -3   2        2.91        4.87      8.77 o 
   1  -3   2     3876.01     4314.86     69.41 o 
   2  -3   2      135.92      187.42     18.48 o 
   3  -3   2       49.34       91.71     18.69 o 
   4  -3   2     1482.30     1062.74     18.57 o 
   5  -3   2    15289.29    17046.88    162.33 o 
   6  -3   2    10582.72    10927.20    138.68 o 
   7  -3   2     1786.85     1905.29     69.51 o 
   9  -3   2      154.23       28.59     37.96 o 
  10  -3   2      901.23     1003.87     62.70 o 
 -11  -2   2      154.01      140.84     56.40 o 
 -10  -2   2      313.25      320.90     57.74 o 
  -9  -2   2      231.33      249.31     48.76 o 
  -8  -2   2     2022.15     1793.17     80.27 o 
  -7  -2   2      333.26      314.91     44.60 o 
  -6  -2   2     2950.71     2975.54     81.66 o 
  -5  -2   2     3095.08     3028.47     74.33 o 
  -4  -2   2     4774.35     5054.81     83.95 o 
  -3  -2   2      777.84     1028.63     35.90 o 
  -2  -2   2    18819.68    20952.80    127.01 o 
  -1  -2   2    63104.35    55723.25    769.57 o 
   0  -2   2    76282.83    60974.13   1930.90 o 
   1  -2   2    43468.33    39946.52    751.80 o 
   2  -2   2      708.77      808.86     29.05 o 
   3  -2   2    12417.06    13607.06    120.43 o 
   4  -2   2    13068.77    12057.56    124.91 o 
   5  -2   2     5027.20     3400.77     22.16 o 
   6  -2   2     3072.62     2730.66     19.37 o 
   7  -2   2       57.86       82.64     28.68 o 
   8  -2   2       99.58       15.92     30.76 o 
   9  -2   2       73.82       45.44     33.70 o 
  10  -2   2       40.18       39.66     35.57 o 
  11  -2   2       20.33       20.03     37.80 o 
 -11  -1   2       59.45       57.65     47.55 o 
 -10  -1   2      564.16      520.80     59.12 o 
  -9  -1   2       43.56       46.23     42.17 o 
  -8  -1   2     1227.27     1095.43     64.30 o 
  -7  -1   2     3125.66     2714.45     85.45 o 
  -6  -1   2     6747.49     6428.69    113.46 o 
  -5  -1   2     9145.39     9176.17    120.95 o 
  -4  -1   2       58.18       92.27     22.29 o 
  -3  -1   2     1604.26     1664.53     41.46 o 
  -2  -1   2     4592.02     4553.71     57.64 o 
  -1  -1   2     1259.83     1720.04     30.64 o 
   0  -1   2      932.14     1021.04     18.96 o 
   1  -1   2     2755.27     3435.70     46.15 o 
   2  -1   2     9530.44    10683.75     89.28 o 
   3  -1   2    11697.20    12780.08    110.21 o 
   4  -1   2     9373.16     7258.46     12.44 o 
   5  -1   2    16058.22    15453.06    145.73 o 
   6  -1   2     3330.89     3268.77     76.88 o 
   7  -1   2      347.82      329.82     37.16 o 
   8  -1   2      339.26      370.55     38.48 o 
   9  -1   2      622.09      560.07     51.06 o 
  10  -1   2       45.79       58.21     35.72 o 
  11  -1   2       79.46       97.39     38.49 o 
 -11   0   2       46.05       25.39     51.94 o 
 -10   0   2       25.96       70.58     70.58 o 
  -9   0   2      109.52        5.18     35.34 o 
  -8   0   2       55.68       13.76     38.48 o 
  -7   0   2     2858.51     2996.29     91.13 o 
  -6   0   2     4439.63     4722.06     99.94 o 
  -5   0   2      939.32      969.87     45.74 o 
  -4   0   2     7529.16     8429.07    104.29 o 
  -3   0   2    20241.74    20711.47    140.05 o 
  -2   0   2   131622.09   109950.63   1158.14 o 
  -1   0   2    71419.60    60816.48    741.06 o 
   0   0   2      680.91     1141.75     20.07 o 
   1   0   2     2363.09     2609.96     36.61 o 
   2   0   2    14692.83    13807.46    398.24 o 
   3   0   2    19944.33    20953.77    135.03 o 
   4   0   2     2146.35     2072.96     50.04 o 
   5   0   2      195.56      302.96     27.99 o 
   8   0   2      157.08       29.15     29.15 o 
   9   0   2       87.09       30.21     34.61 o 
  10   0   2        1.50        4.68     36.16 o 
  11   0   2       15.09       53.19     35.30 o 
 -11   1   2       15.03        9.58     44.50 o 
 -10   1   2        4.30       28.73     40.32 o 
  -9   1   2     2212.18     2221.94     92.61 o 
  -8   1   2     5842.21     5920.39    127.28 o 
  -7   1   2     2612.74     2627.04     85.04 o 
  -6   1   2     5005.13     4229.46     32.14 o 
  -5   1   2      136.53       26.61     26.61 o 
  -4   1   2     5958.77     5617.79     15.29 o 
  -3   1   2     1103.39      803.47     18.27 o 
  -2   1   2       62.34        0.71     12.25 o 
  -1   1   2     7770.07     9381.48     76.95 o 
   0   1   2      499.67      574.97     15.51 o 
   1   1   2     7474.76     8789.75     69.08 o 
   2   1   2     5078.57     4910.67     58.27 o 
   3   1   2      149.71       86.32     15.07 o 
   4   1   2       27.60       14.94     16.72 o 
   5   1   2      211.91      239.28     25.83 o 
   6   1   2     1267.09     1166.17     51.55 o 
   7   1   2      997.31     1014.44     54.48 o 
   8   1   2     5527.90     5091.31    111.54 o 
   9   1   2     1458.09     1310.37     70.09 o 
  10   1   2        7.96       14.40     34.23 o 
  11   1   2        0.04       41.32     35.68 o 
  12   1   2       12.78       38.59     39.81 o 
 -10   2   2       30.34       91.13     39.59 o 
  -9   2   2      178.75       44.67     44.67 o 
  -8   2   2       28.75       11.83     40.02 o 
  -7   2   2       81.06       86.84     36.24 o 
  -6   2   2        2.70       18.63     30.20 o 
  -5   2   2     7473.56     8172.74    117.99 o 
  -4   2   2     1403.14     1659.94     53.49 o 
  -3   2   2      726.48     1000.23     37.87 o 
  -2   2   2      171.94      206.78     18.20 o 
  -1   2   2       71.01       93.58     15.05 o 
   0   2   2    16969.31    15607.12    925.83 o 
   1   2   2     3223.31     3988.65     54.11 o 
   2   2   2    79990.41    72463.29    994.29 o 
   3   2   2     3544.74     3605.96     60.76 o 
   4   2   2     6984.12     7345.18     94.73 o 
   5   2   2      533.12      630.81     35.11 o 
   6   2   2     4358.22     4291.13     90.10 o 
   7   2   2     1305.74     1370.08     62.05 o 
   8   2   2     1191.02      934.34     58.57 o 
   9   2   2       13.59       37.42     37.42 o 
  10   2   2       37.31      123.96     39.61 o 
  11   2   2      108.98       85.83     40.21 o 
  12   2   2      349.46      350.63     51.87 o 
 -10   3   2       56.16       97.00     45.42 o 
  -9   3   2      141.22      182.08     49.29 o 
  -8   3   2       47.19       87.19     37.15 o 
  -7   3   2      266.90      310.16     42.37 o 
  -6   3   2      587.86      570.28     48.08 o 
  -5   3   2      919.69      899.19     50.29 o 
  -4   3   2      843.70     1083.39     49.63 o 
  -3   3   2       52.29       54.07     20.28 o 
  -2   3   2     3535.11     4214.27     69.57 o 
  -1   3   2        1.65        8.86     16.39 o 
   0   3   2     4225.30     4197.85    184.24 o 
   1   3   2    24804.30    25764.72    154.09 o 
   2   3   2      464.47      314.09     22.13 o 
   3   3   2     2667.60     2454.35     55.23 o 
   4   3   2     1000.37     1088.92     43.98 o 
   5   3   2    36062.19    37986.34    243.27 o 
   6   3   2    28381.23    27923.16    226.32 o 
   7   3   2     8536.81     7914.43    129.45 o 
   8   3   2     5330.14     4728.02    116.75 o 
   9   3   2        1.48       19.00     35.47 o 
  10   3   2      974.17      711.08     65.10 o 
  11   3   2      533.08      631.03     59.73 o 
  12   3   2       51.55      160.45     41.26 o 
 -10   4   2        0.03       15.77     48.41 o 
  -9   4   2        0.12       69.35     41.84 o 
  -8   4   2      540.42      648.65     61.10 o 
  -7   4   2       18.79       59.46     37.39 o 
  -6   4   2     3644.90     2859.75     29.37 o 
  -5   4   2     4003.33     3782.13     32.05 o 
  -4   4   2     7267.44     5919.45     23.09 o 
  -3   4   2     8301.40     9103.90    120.55 o 
  -2   4   2     6202.43     6782.29     99.09 o 
  -1   4   2    44682.98    43987.47    256.05 o 
   0   4   2    48326.40    48323.46   5875.07 o 
   1   4   2    80929.70    71484.16   1220.23 o 
   2   4   2     8014.62     8239.48    102.58 o 
   3   4   2     9726.29    11794.32    127.83 o 
   4   4   2      806.44      635.06     37.90 o 
   5   4   2      400.51      344.15     37.57 o 
   6   4   2      364.93      349.86     42.88 o 
   7   4   2      924.71      855.11     56.61 o 
   8   4   2     1228.60     1212.34     72.24 o 
   9   4   2        4.27       21.25     42.51 o 
  10   4   2        2.34       79.76     42.65 o 
  11   4   2       25.61       21.49     46.07 o 
  12   4   2      106.92       81.30     49.18 o 
  -9   5   2       16.07        0.00     47.66 o 
  -8   5   2      408.19      323.37     57.33 o 
  -7   5   2      389.29      381.18     50.16 o 
  -6   5   2     2243.05     2302.77     88.62 o 
  -5   5   2     3866.66     3152.34     32.09 o 
  -4   5   2      399.16      345.48     37.26 o 
  -3   5   2      189.06      184.44     28.84 o 
  -2   5   2       78.34      153.77     26.74 o 
  -1   5   2      389.08      557.77     38.77 o 
   0   5   2     7047.47     7088.40    337.44 o 
   1   5   2    13968.86    14018.72    144.32 o 
   2   5   2      512.31      703.26     39.37 o 
   3   5   2     1207.92      932.94     21.04 o 
   4   5   2     4925.79     5178.40    101.17 o 
   5   5   2    20429.70    21247.53    205.18 o 
   6   5   2     3895.09     3793.91    105.85 o 
   7   5   2        7.86        4.99     37.42 o 
   8   5   2       34.77       11.56     45.43 o 
   9   5   2      234.68      332.13     56.98 o 
  10   5   2       26.40       59.77     59.77 o 
  11   5   2      144.81      145.45     58.85 o 
  12   5   2      252.61      291.05     58.59 o 
  -9   6   2       78.54       22.50     49.78 o 
  -8   6   2      113.79      151.68     49.30 o 
  -7   6   2      772.34      630.46     33.80 o 
  -6   6   2     1971.21     1433.15     40.40 o 
  -5   6   2     1384.72     1091.45     30.87 o 
  -4   6   2       10.02       55.19     31.81 o 
  -3   6   2      920.18      829.55     48.88 o 
  -2   6   2    20061.53    19726.23    199.30 o 
  -1   6   2    12860.64    11815.96    169.76 o 
   0   6   2       15.36       94.77     20.37 o 
   1   6   2      451.23      452.47     37.17 o 
   2   6   2      569.25      494.59     37.55 o 
   3   6   2     5779.50     5476.55    107.03 o 
   4   6   2        0.79       21.83     29.98 o 
   5   6   2      524.82      507.20     48.96 o 
   6   6   2      123.88      107.85     44.01 o 
   7   6   2     1601.91     1718.99     84.41 o 
   8   6   2     1093.21     1120.19     83.57 o 
   9   6   2      295.62      157.75     76.29 o 
  10   6   2      195.35      160.25     65.63 o 
  11   6   2       53.47       17.13     65.58 o 
  -7   7   2      167.82      200.86     50.37 o 
  -6   7   2      763.65      894.88     69.45 o 
  -5   7   2      123.20       47.41     44.88 o 
  -4   7   2      352.89      450.73     50.15 o 
  -3   7   2       12.32        2.05     34.47 o 
  -2   7   2      925.33      982.38     58.59 o 
  -1   7   2      161.08      176.64     40.64 o 
   0   7   2      527.07      475.65     49.46 o 
   1   7   2     3940.39     3779.72     99.08 o 
   2   7   2      494.61      394.37     42.19 o 
   3   7   2     3645.31     3464.14     95.80 o 
   4   7   2     5999.14     5762.81    124.94 o 
   5   7   2      807.20      671.48     56.55 o 
   6   7   2      167.73      256.20     45.90 o 
   7   7   2     1230.90     1195.58     79.02 o 
   8   7   2     4455.25     4391.50    143.01 o 
   9   7   2     2366.61     2327.76    114.69 o 
  10   7   2      237.10      364.26     77.35 o 
  11   7   2      109.16      151.35     74.79 o 
  -7   8   2        0.46       70.37     35.49 o 
  -6   8   2      123.66       58.33     58.33 o 
  -5   8   2      446.62      478.18     53.80 o 
  -4   8   2        4.43       66.73     35.32 o 
  -3   8   2      838.10      867.71     58.82 o 
  -2   8   2     1207.93     1259.05     69.69 o 
  -1   8   2     1196.15     1149.14     68.28 o 
   0   8   2      231.38      246.39     30.38 o 
   1   8   2     1049.81     1132.22     65.44 o 
   2   8   2     8009.29     7892.18    150.90 o 
   3   8   2      985.03      935.80     60.70 o 
   4   8   2     3765.27     3764.14    109.93 o 
   5   8   2       76.98      153.96     41.32 o 
   6   8   2      196.21      217.91     57.47 o 
   7   8   2     1079.68      966.22     91.55 o 
   8   8   2     1251.39     1220.77     91.85 o 
   9   8   2      314.43      339.00     74.86 o 
  10   8   2      569.38      633.90     89.48 o 
  11   8   2       20.12       15.47     79.68 o 
  -6   9   2        6.19       48.63     51.69 o 
  -5   9   2       28.40      175.86     39.88 o 
  -4   9   2       12.15       31.62     44.99 o 
  -3   9   2       10.14       26.06     40.34 o 
  -2   9   2      349.96      334.48     53.58 o 
  -1   9   2       76.95      182.42     47.85 o 
   0   9   2     1916.26     1663.47     84.67 o 
   1   9   2     7785.36     7584.62    162.25 o 
   2   9   2     5903.56     5426.13    138.11 o 
   3   9   2     8243.01     7537.05    169.17 o 
   4   9   2     3334.07     3524.03    120.80 o 
   5   9   2     3304.73     3515.16    126.04 o 
   6   9   2     5676.26     5062.42    155.96 o 
   7   9   2     3332.27     3260.04    136.49 o 
   8   9   2     3248.58     3496.01    147.24 o 
   9   9   2        1.88       14.20     73.93 o 
  10   9   2      786.67      696.68     98.26 o 
  -5  10   2      511.65      714.84     68.91 o 
  -4  10   2     1699.86     1897.77     95.98 o 
  -3  10   2     3385.99     3514.99    127.55 o 
  -2  10   2       48.44      120.51     44.47 o 
  -1  10   2     1318.19     1314.53     89.10 o 
   0  10   2     1350.55     1259.12     58.74 o 
   1  10   2     8724.83     8339.86    184.70 o 
   2  10   2     1888.00     1919.89    103.79 o 
   3  10   2      651.34      565.81     68.95 o 
   4  10   2      380.62      415.84     64.92 o 
   5  10   2      511.86      541.80     71.51 o 
   6  10   2      411.60      292.77     76.73 o 
   7  10   2      785.55      657.24     94.88 o 
   8  10   2     1899.20     1780.28    119.32 o 
   9  10   2      130.27      202.36     82.87 o 
  10  10   2      124.28      176.43     85.92 o 
  -4  11   2        2.22       11.07     42.25 o 
  -3  11   2       31.97       30.71     49.30 o 
  -2  11   2      108.40      159.90     54.06 o 
  -1  11   2       28.07       26.18     54.80 o 
   0  11   2     1122.13      964.68     61.28 o 
   1  11   2     3013.17     2637.58    120.42 o 
   2  11   2      200.47       74.56     66.87 o 
   3  11   2      431.46      275.17     73.13 o 
   4  11   2       61.38       60.74     62.19 o 
   5  11   2     1220.55     1457.33    102.15 o 
   6  11   2        7.13        9.07     63.01 o 
   7  11   2      430.83      442.07     82.65 o 
   8  11   2       40.35       16.16     81.85 o 
   9  11   2       97.45       11.61     87.57 o 
  -3  12   2       50.72       88.37     58.65 o 
  -2  12   2      483.82      553.75     78.78 o 
  -1  12   2      392.22      396.05     72.53 o 
   0  12   2       18.92       30.79     39.08 o 
   1  12   2       35.30       37.31     58.81 o 
   2  12   2      272.68      204.74     63.35 o 
   3  12   2     1675.78     1686.31    110.09 o 
   4  12   2        0.39        9.40     65.74 o 
   5  12   2      120.35      209.72     74.64 o 
   6  12   2        1.13       20.80     73.83 o 
   7  12   2      669.37      538.15     92.34 o 
   8  12   2      729.63     1020.89    119.32 o 
  -1  13   2      109.81      154.04     63.40 o 
   0  13   2       15.48       19.45     40.47 o 
   1  13   2      253.30      168.73     64.83 o 
   2  13   2       17.36        4.67     55.60 o 
   3  13   2     1323.48     1267.57    105.71 o 
   4  13   2     2581.11     2320.03    144.11 o 
   5  13   2      531.19      562.11     97.26 o 
   6  13   2      173.55      152.95     83.18 o 
   7  13   2        3.16       25.25     86.16 o 
   3  14   2        7.51        6.02     69.66 o 
  -5 -13   3      478.58      366.39     89.28 o 
  -4 -13   3      796.14      664.78     95.93 o 
  -3 -13   3        6.04       43.64     65.05 o 
  -2 -13   3      100.52       57.93     65.27 o 
  -1 -13   3      136.01      216.01     57.97 o 
   0 -13   3      383.57      428.32     51.89 o 
   1 -13   3        0.23       66.02     52.00 o 
  -7 -12   3       23.03        5.20     71.90 o 
  -6 -12   3        0.50       53.02     69.33 o 
  -5 -12   3       22.73       30.82     60.34 o 
  -4 -12   3     1276.89     1328.88     99.76 o 
  -3 -12   3      858.93      728.05     77.58 o 
  -2 -12   3      207.78      223.37     60.12 o 
  -1 -12   3     1427.10     1360.35     96.75 o 
   0 -12   3      495.45      529.13     60.32 o 
   1 -12   3      265.26      166.88     60.75 o 
   2 -12   3        0.13       13.87     29.57 o 
   3 -12   3        0.02        6.31     39.56 o 
  -8 -11   3     2054.55     1968.72    136.62 o 
  -7 -11   3     1097.07     1096.00    107.06 o 
  -6 -11   3        3.23       64.49     64.49 o 
  -5 -11   3      135.66      153.62     63.59 o 
  -4 -11   3      643.63      782.00     80.61 o 
  -3 -11   3     2693.24     2635.80    116.43 o 
  -2 -11   3        2.93      115.92     41.63 o 
  -1 -11   3     3960.87     3824.25    129.31 o 
   0 -11   3     2405.02     2842.86     77.54 o 
   1 -11   3     3638.07     3922.56    123.62 o 
   2 -11   3      702.72      725.43     66.91 o 
   3 -11   3      288.84      313.76     49.75 o 
   4 -11   3      465.02      561.72     61.85 o 
  -9 -10   3      125.00       59.88     91.29 o 
  -8 -10   3       71.62      139.78     69.90 o 
  -7 -10   3      728.97      822.75     81.77 o 
  -6 -10   3     2547.62     2477.13    117.52 o 
  -5 -10   3     4859.89     4403.01    143.61 o 
  -4 -10   3        5.92      119.35     47.58 o 
  -3 -10   3     2156.11     2269.87     99.77 o 
  -2 -10   3      398.09      437.73     55.13 o 
  -1 -10   3     2410.97     2529.48     94.14 o 
   0 -10   3      248.13      311.31     34.76 o 
   1 -10   3        4.73        0.00     32.96 o 
   2 -10   3      905.91      693.83     64.93 o 
   3 -10   3      693.37      786.29     63.52 o 
   4 -10   3      195.15      203.47     43.23 o 
   5 -10   3      622.33      857.63     68.63 o 
   6 -10   3      398.28      452.29     54.58 o 
 -10  -9   3      151.72      334.84     89.78 o 
  -9  -9   3      188.44      294.50     79.97 o 
  -8  -9   3      454.78      502.21     79.93 o 
  -7  -9   3       49.09       27.17     65.49 o 
  -6  -9   3     4417.13     4233.77    140.41 o 
  -5  -9   3     2901.66     2815.81    112.88 o 
  -4  -9   3       12.53       39.77     41.36 o 
  -3  -9   3     1309.32     1422.86     77.12 o 
  -2  -9   3    17050.41    17696.96    216.60 o 
  -1  -9   3    13745.58    14595.94    192.60 o 
   0  -9   3     2848.03     2827.15     64.23 o 
   1  -9   3      296.68      305.83     40.07 o 
   2  -9   3      375.10      329.32     42.48 o 
   3  -9   3     2713.16     3036.02    101.31 o 
   4  -9   3     1128.88     1406.73     73.62 o 
   5  -9   3       14.85       38.42     38.42 o 
   6  -9   3      135.11      141.45     45.60 o 
   7  -9   3       22.23        8.22     36.28 o 
 -10  -8   3      292.09      320.53     88.21 o 
  -9  -8   3      980.96     1123.86    100.85 o 
  -8  -8   3     7858.45     7099.73    200.19 o 
  -7  -8   3     8211.93     7534.76    190.97 o 
  -6  -8   3     4639.21     4093.81    133.00 o 
  -5  -8   3     1393.18     1480.77     81.09 o 
  -4  -8   3     1116.90     1195.54     68.71 o 
  -3  -8   3      912.72      880.37     60.38 o 
  -2  -8   3     1713.13     1555.87     69.67 o 
  -1  -8   3     5033.21     5421.89    114.48 o 
   0  -8   3     1192.92     1193.12     40.78 o 
   1  -8   3        6.35       63.50     27.94 o 
   2  -8   3      157.14      102.22     39.10 o 
   3  -8   3       34.00       96.34     32.87 o 
   4  -8   3       12.72       34.85     32.45 o 
   5  -8   3        1.88       34.45     34.45 o 
   6  -8   3       58.60       91.79     37.67 o 
   7  -8   3        0.01       10.19     34.04 o 
   8  -8   3      199.78      145.38     44.91 o 
 -10  -7   3      131.36      141.55     77.55 o 
  -9  -7   3        5.83        8.64     68.18 o 
  -8  -7   3       82.88        3.53     57.86 o 
  -7  -7   3       61.14       35.99     53.99 o 
  -6  -7   3      380.80      350.51     55.64 o 
  -5  -7   3     4378.37     4641.06    120.96 o 
  -4  -7   3     4489.30     4737.15    115.25 o 
  -3  -7   3      140.48       92.63     35.11 o 
  -2  -7   3      570.68      532.78     44.67 o 
  -1  -7   3       94.54      149.66     28.31 o 
   0  -7   3      281.68      372.19     78.12 o 
   1  -7   3     1102.45      940.72     58.88 o 
   2  -7   3     4945.65     5426.19    111.77 o 
   3  -7   3     2134.89     2197.62     74.88 o 
   4  -7   3      502.27      596.86     46.88 o 
   5  -7   3        2.17       13.26     32.86 o 
   6  -7   3      500.09      484.24     48.04 o 
   7  -7   3      137.51      207.51     41.80 o 
   8  -7   3       64.57       77.94     34.80 o 
 -11  -6   3      421.44      425.96     95.02 o 
 -10  -6   3      593.35      660.89     91.97 o 
  -9  -6   3      601.39      711.37     77.66 o 
  -8  -6   3      773.28      863.98     77.14 o 
  -7  -6   3      540.23      515.70     62.16 o 
  -6  -6   3      786.67      769.63     67.41 o 
  -5  -6   3     2540.71     2679.45     91.62 o 
  -4  -6   3       81.70      150.93     36.87 o 
  -3  -6   3      165.73      239.65     35.56 o 
  -2  -6   3        3.97       42.89     25.88 o 
  -1  -6   3     1196.78     1203.81     48.77 o 
   0  -6   3      720.72      684.44     48.29 o 
   1  -6   3     1574.38     1889.02     77.58 o 
   2  -6   3      964.46      966.60     47.84 o 
   3  -6   3     2103.20     2290.96     73.54 o 
   4  -6   3      890.27      908.54     54.98 o 
   5  -6   3      799.51      863.25     51.19 o 
   6  -6   3     4466.74     5036.36    109.67 o 
   7  -6   3     1425.32     1595.64     73.20 o 
   8  -6   3     1282.67     1401.10     70.88 o 
   9  -6   3      197.65      284.45     42.34 o 
 -11  -5   3       13.68       19.02     79.12 o 
 -10  -5   3       11.24       76.27     62.49 o 
  -9  -5   3        6.42       81.80     60.07 o 
  -8  -5   3     2979.49     2822.20    117.35 o 
  -7  -5   3     1428.57     1289.32     74.78 o 
  -6  -5   3      102.41      138.98     44.18 o 
  -5  -5   3      958.58     1060.20     59.53 o 
  -4  -5   3     9210.58    10043.10    141.59 o 
  -3  -5   3    25559.52    27849.27    210.55 o 
  -2  -5   3      178.01      187.01     27.88 o 
  -1  -5   3     9531.84    10186.96    116.52 o 
   0  -5   3    42362.25    40466.50   1734.89 o 
   1  -5   3    62753.06    58590.13    357.03 o 
   2  -5   3    31485.61    31662.98    221.96 o 
   3  -5   3      878.02      724.44     41.83 o 
   4  -5   3      741.53      548.46     33.46 o 
   5  -5   3      107.20      179.91     33.04 o 
   6  -5   3     1399.43      940.97     29.24 o 
   7  -5   3       33.71       93.83     35.93 o 
   8  -5   3      161.00       91.07     41.62 o 
   9  -5   3       68.92       52.90     38.03 o 
  10  -5   3        2.24       30.13     33.64 o 
 -11  -4   3      284.53      243.09     65.97 o 
 -10  -4   3     2582.25     2165.51    117.03 o 
  -9  -4   3      828.28      801.03     79.82 o 
  -8  -4   3      142.48      305.05     49.76 o 
  -7  -4   3     1493.43     1422.27     79.71 o 
  -6  -4   3    10999.55    10996.93    168.43 o 
  -5  -4   3    23157.79    24414.41    220.12 o 
  -4  -4   3     3627.84     3620.10     83.11 o 
  -3  -4   3      154.40      250.46     26.41 o 
  -2  -4   3      315.85      385.13     28.22 o 
  -1  -4   3     8448.37     8850.42     99.45 o 
   0  -4   3      639.37      651.51     27.04 o 
   1  -4   3     6578.01     7034.82    113.46 o 
   2  -4   3      731.48      658.83     33.34 o 
   3  -4   3     1468.58     1694.18     53.99 o 
   4  -4   3     1178.02     1012.37     25.35 o 
   5  -4   3     8562.47     8799.11    123.93 o 
   6  -4   3     5292.39     5447.10    110.39 o 
   7  -4   3       62.23      169.38     29.15 o 
   8  -4   3      110.19       69.54     29.85 o 
   9  -4   3        3.28       25.60     35.10 o 
  10  -4   3       39.18       83.35     31.65 o 
 -11  -3   3       36.00       64.86     44.02 o 
 -10  -3   3       36.44       29.20     52.63 o 
  -9  -3   3       46.72       97.11     48.20 o 
  -8  -3   3       55.60      126.05     47.86 o 
  -7  -3   3      157.69      166.65     48.22 o 
  -6  -3   3    14143.65    15721.12    187.79 o 
  -5  -3   3     7976.46     8307.84    128.26 o 
  -4  -3   3     6579.77     6725.87    106.97 o 
  -3  -3   3     1395.20     1940.44     53.12 o 
  -2  -3   3    45108.38    48343.79    222.25 o 
  -1  -3   3    73079.82    61525.80    988.60 o 
   0  -3   3    35411.59    34055.87   1550.67 o 
   1  -3   3    10733.70    11312.53    125.57 o 
   2  -3   3     2344.63     2736.82     57.85 o 
   3  -3   3     5688.16     6278.96     91.94 o 
   5  -3   3      354.92      445.16     34.18 o 
   6  -3   3       49.34       40.15     27.06 o 
   7  -3   3      113.90      143.89     29.90 o 
   8  -3   3      556.04      437.05     47.79 o 
   9  -3   3        0.31        4.53     34.72 o 
  10  -3   3       10.18       31.37     31.37 o 
 -11  -2   3      375.38      375.94     62.76 o 
 -10  -2   3      476.25      453.99     61.07 o 
  -9  -2   3      304.45      264.52     57.94 o 
  -8  -2   3     5659.79     5366.29    134.68 o 
  -7  -2   3     3994.37     3794.30    104.69 o 
  -6  -2   3    15580.96    15107.05    175.97 o 
  -5  -2   3     9151.81    10314.09    135.71 o 
  -4  -2   3      166.13      201.28     29.82 o 
  -3  -2   3      998.44     1258.48     41.46 o 
  -2  -2   3      121.14       87.86     15.78 o 
  -1  -2   3     1799.55     2229.09     43.91 o 
   0  -2   3       36.77       30.45     14.72 o 
   1  -2   3      318.42      449.90     25.98 o 
   2  -2   3      346.34      389.76     10.50 o 
   3  -2   3      141.22      158.28     19.03 o 
   4  -2   3     5969.44     6635.56     97.27 o 
   5  -2   3      892.27      806.25     42.01 o 
   6  -2   3       14.14       49.67     24.99 o 
   7  -2   3        2.18       55.34     28.40 o 
   8  -2   3     2766.38     2852.91     87.97 o 
   9  -2   3     1763.49     1862.56     77.45 o 
  10  -2   3      343.41      272.80     46.44 o 
  11  -2   3      193.84      171.46     47.09 o 
 -11  -1   3       27.42      111.08     47.78 o 
 -10  -1   3       27.98       18.10     49.96 o 
  -9  -1   3      389.85      370.29     56.38 o 
  -8  -1   3      170.87      174.12     44.35 o 
  -7  -1   3      528.34      579.51     50.51 o 
  -6  -1   3      487.89      531.69     43.79 o 
  -5  -1   3     2457.43     2575.71     71.91 o 
  -4  -1   3     1267.31     1401.53     48.17 o 
  -3  -1   3       16.06       58.01     14.69 o 
  -1  -1   3     7662.92     8238.54     78.62 o 
   0  -1   3     1389.84     1608.24    995.63 o 
   2  -1   3    19354.25    17811.01     12.63 o 
   3  -1   3    12708.39    13635.25    119.06 o 
   4  -1   3    11946.56    12237.55    124.81 o 
   5  -1   3     4267.32     4247.58     83.12 o 
   6  -1   3      128.28      163.23     26.27 o 
   7  -1   3        0.45       37.55     25.03 o 
   8  -1   3      376.80      347.81     42.80 o 
   9  -1   3       28.41       48.10     31.44 o 
  10  -1   3      172.06      148.84     42.35 o 
  11  -1   3       41.58       80.89     37.36 o 
 -11   0   3       52.56       76.92     51.19 o 
 -10   0   3        9.46       15.21     41.98 o 
  -9   0   3      127.40      201.05     43.77 o 
  -8   0   3      646.27      728.12     57.52 o 
  -7   0   3      949.15     1024.57     60.39 o 
  -6   0   3      332.20      407.09     42.98 o 
  -5   0   3      731.17      819.83     43.62 o 
  -4   0   3      652.17      523.26     33.53 o 
  -3   0   3     2282.55     2504.52     55.13 o 
  -2   0   3       74.95       31.90     13.20 o 
  -1   0   3      189.16      172.92     15.71 o 
   0   0   3       37.66       79.18     21.36 o 
   1   0   3     5321.63     6527.82     69.88 o 
   2   0   3    25478.78    22975.72    553.07 o 
   3   0   3    27220.74    24346.21    637.73 o 
   4   0   3    19001.40    19651.71    151.07 o 
   5   0   3      137.36      200.39     28.34 o 
   6   0   3     8806.68     6862.70     24.76 o 
   7   0   3     7287.19     7369.39    117.61 o 
   8   0   3     7792.95     7921.67    130.32 o 
   9   0   3     1239.66     1372.84     69.32 o 
  10   0   3        0.50       75.88     30.82 o 
  11   0   3       78.50       25.54     41.42 o 
 -10   1   3        2.93       24.42     47.07 o 
  -9   1   3       10.72        5.52     38.97 o 
  -8   1   3      611.68      674.26     56.88 o 
  -7   1   3     1069.86     1105.88     62.74 o 
  -6   1   3      116.06      103.16     39.06 o 
  -5   1   3     2535.84     2630.63     73.14 o 
  -4   1   3    24616.96    25315.45    188.83 o 
  -3   1   3    44859.45    45885.60    229.73 o 
  -2   1   3    13360.56    13326.02    113.37 o 
  -1   1   3     4502.49     4236.19     61.52 o 
   0   1   3    28736.80    26399.63   1601.71 o 
   1   1   3    59290.93    52580.90    836.41 o 
   2   1   3    96462.89    81875.41   1058.05 o 
   3   1   3     5124.39     4904.80     69.46 o 
   4   1   3        6.71       39.90     15.01 o 
   5   1   3      224.97      143.97     24.00 o 
   6   1   3     5108.62     5393.66     98.93 o 
   7   1   3      176.61      200.71     34.93 o 
   8   1   3      573.04      578.57     49.78 o 
   9   1   3      143.90      167.79     35.30 o 
  10   1   3      245.53      270.43     46.12 o 
  11   1   3       19.15       80.87     34.48 o 
  12   1   3       11.67       11.19     38.93 o 
 -10   2   3      805.25      812.17     70.86 o 
  -9   2   3      718.67      970.02     65.27 o 
  -8   2   3     1060.67     1182.77     70.45 o 
  -7   2   3       72.82       83.84     41.12 o 
  -6   2   3     2729.65     2668.70     84.53 o 
  -5   2   3     5531.00     5833.42    110.24 o 
  -4   2   3     3344.84     3155.19     73.75 o 
  -3   2   3     3004.78     3157.70     66.37 o 
  -2   2   3     4720.72     4988.76     75.45 o 
  -1   2   3     3865.72     4097.15     67.76 o 
   0   2   3     4449.50     3807.97   2333.99 o 
   1   2   3    40886.58    37018.25    758.70 o 
   2   2   3    10558.22    10513.16     98.84 o 
   3   2   3     1302.20     1307.86     40.13 o 
   4   2   3      290.78      336.44     26.45 o 
   5   2   3     5411.79     5301.81     92.29 o 
   6   2   3      195.56      234.10     32.80 o 
   7   2   3       29.76       20.16     32.06 o 
   8   2   3       17.98       24.68     34.18 o 
   9   2   3       86.79       79.75     33.84 o 
  10   2   3       92.40       89.66     39.66 o 
  11   2   3       46.03       51.13     37.54 o 
  12   2   3      150.89      164.34     44.80 o 
 -10   3   3        0.55       43.87     43.87 o 
  -9   3   3        7.28       40.88     46.85 o 
  -8   3   3       22.46       28.98     40.39 o 
  -7   3   3      859.75      935.03     62.65 o 
  -6   3   3     5629.11     5767.47    125.28 o 
  -5   3   3     2824.46     3110.42     86.42 o 
  -4   3   3     7931.35     8139.99    118.48 o 
  -3   3   3     6831.39     7334.74    106.27 o 
  -2   3   3      638.59      469.76     16.52 o 
  -1   3   3    27223.92    27698.37     17.40 o 
   0   3   3     4661.31     4588.72    315.44 o 
   1   3   3     9174.08     9425.61    102.53 o 
   2   3   3       37.84       85.75     15.63 o 
   3   3   3     7442.65     8479.85    103.72 o 
   4   3   3        7.97       29.74     29.74 o 
   5   3   3     1188.40     1310.88     54.37 o 
   6   3   3       92.42      136.41     32.39 o 
   7   3   3     1143.79     1188.15     56.36 o 
   8   3   3     2211.04     2252.12     83.12 o 
   9   3   3      163.20      124.86     41.41 o 
  10   3   3      338.68      348.91     50.62 o 
  11   3   3      577.40      536.09     58.03 o 
  12   3   3       58.98       96.97     45.51 o 
  -9   4   3        9.66       27.47     46.37 o 
  -8   4   3      149.59      220.28     53.47 o 
  -7   4   3        0.94       37.84     39.74 o 
  -6   4   3     2723.97     2940.15     95.70 o 
  -5   4   3     2017.59     2056.61     76.06 o 
  -4   4   3      114.58      133.54     31.18 o 
  -3   4   3       54.23       90.21     24.13 o 
  -2   4   3      457.20      614.45     38.00 o 
  -1   4   3      157.43      194.34     26.35 o 
   0   4   3        0.10        0.61     18.28 o 
   1   4   3       20.10       43.39     17.89 o 
   2   4   3       37.44       87.72     18.23 o 
   3   4   3    14237.86    15416.22    147.17 o 
   4   4   3    42523.35    43512.39    261.88 o 
   5   4   3    10736.57    10264.25    138.72 o 
   6   4   3     6115.78     5699.45    119.90 o 
   7   4   3     2482.86     2498.65     91.13 o 
   8   4   3     1748.58     1898.43     82.46 o 
   9   4   3     3247.58     2815.02    106.93 o 
  10   4   3      764.28      724.99     65.46 o 
  11   4   3      381.23      277.44     56.59 o 
  12   4   3       24.88       49.83     49.83 o 
  -9   5   3      209.16      154.36     50.96 o 
  -8   5   3      116.52       26.68     50.94 o 
  -7   5   3       19.18       29.75     45.72 o 
  -6   5   3       72.19       61.20     39.94 o 
  -5   5   3      512.06      719.29     51.77 o 
  -4   5   3       12.28        7.76     24.96 o 
  -3   5   3     1573.31     1078.16     28.47 o 
  -2   5   3     2239.50     1883.76     64.18 o 
  -1   5   3    10414.42     9692.07    141.62 o 
   0   5   3    17813.07    18459.68   1400.45 o 
   1   5   3       46.41       69.01     21.23 o 
   2   5   3     4564.02     4484.55     91.47 o 
   3   5   3     1064.81      878.86     46.92 o 
   4   5   3    14930.67    16228.65    172.35 o 
   5   5   3     8633.27     9284.61    146.16 o 
   6   5   3      557.84      548.67     49.81 o 
   7   5   3       16.43       17.64     41.59 o 
   8   5   3      510.43      642.88     61.21 o 
   9   5   3      578.16      654.97     69.59 o 
  10   5   3     1588.21     1606.49    104.56 o 
  11   5   3      924.78      824.39     78.51 o 
  12   5   3        1.86       82.75     46.47 o 
  -8   6   3        1.08       56.67     42.20 o 
  -7   6   3      616.31      722.03     69.43 o 
  -6   6   3      110.90       74.30     41.95 o 
  -5   6   3       80.07        9.52     40.68 o 
  -4   6   3       98.81       35.70     35.70 o 
  -3   6   3       60.98       80.62     29.13 o 
  -2   6   3       80.64      150.17     36.02 o 
  -1   6   3     4680.00     4705.44    111.29 o 
   0   6   3        0.69      101.75     51.16 o 
   1   6   3     8491.32     8914.09    136.89 o 
   2   6   3     8127.97     7526.88    125.25 o 
   3   6   3    26198.35    24499.29    218.05 o 
   4   6   3    26727.36    26977.44    237.35 o 
   5   6   3      808.74      653.22     51.75 o 
   6   6   3      359.21      416.83     50.14 o 
   7   6   3     2870.66     2997.09    107.47 o 
   8   6   3     5326.90     5502.70    151.08 o 
   9   6   3     1074.91      989.49     91.21 o 
  10   6   3       29.15        0.00     63.08 o 
  11   6   3      234.19      353.84     71.36 o 
  -8   7   3      135.00       77.73     41.12 o 
  -7   7   3      253.02      463.20     59.83 o 
  -6   7   3       21.91       11.49     44.97 o 
  -5   7   3      254.40      331.68     45.79 o 
  -4   7   3     5517.21     4801.03     37.80 o 
  -3   7   3    13700.74    14011.09    189.30 o 
  -2   7   3     6699.90     6489.09    137.68 o 
  -1   7   3     3117.07     2795.36     96.24 o 
   0   7   3        0.03        0.45     32.26 o 
   1   7   3    10855.56    10343.15    160.10 o 
   2   7   3    17219.63    17500.62    196.99 o 
   3   7   3      418.24      403.21     48.10 o 
   4   7   3        6.48       34.95     34.95 o 
   5   7   3     1916.50     1797.40     80.28 o 
   6   7   3     3868.49     3927.73    117.31 o 
   7   7   3       63.89       52.95     63.81 o 
   8   7   3      831.50      952.26     78.22 o 
   9   7   3      635.38      818.50     83.30 o 
  10   7   3      374.85      426.61     74.81 o 
  11   7   3      108.19      157.00     69.53 o 
  -7   8   3      125.34      139.17     53.19 o 
  -6   8   3       55.16       97.71     45.83 o 
  -5   8   3      241.98      143.57     57.88 o 
  -4   8   3       18.00       77.09     36.68 o 
  -3   8   3        0.66       29.76     41.52 o 
  -2   8   3      274.05      269.53     44.79 o 
  -1   8   3     1233.91     1243.77     76.15 o 
   0   8   3      118.78      127.46     30.93 o 
   1   8   3     4004.16     3893.61    109.58 o 
   2   8   3      119.25      103.58     39.87 o 
   3   8   3     1474.50     1198.82     69.60 o 
   4   8   3      878.90      817.99     61.36 o 
   5   8   3      289.38      463.65     53.96 o 
   6   8   3       56.52      325.37     56.00 o 
   7   8   3      127.53      146.00     55.69 o 
   8   8   3      134.17      134.54     60.43 o 
   9   8   3      397.42      486.47     74.04 o 
  10   8   3      327.10      435.11     83.60 o 
  11   8   3       92.19      177.33     71.88 o 
  -6   9   3      372.66      496.98     67.18 o 
  -5   9   3      213.18      217.15     57.73 o 
  -4   9   3      289.25      325.21     61.07 o 
  -3   9   3      737.77      878.45     65.32 o 
  -2   9   3        4.63      140.74     38.34 o 
  -1   9   3     1385.70     1160.70     83.98 o 
   0   9   3      574.14      617.15     53.61 o 
   1   9   3      370.89      370.18     49.10 o 
   2   9   3     1276.44     1139.76     76.54 o 
   3   9   3     3317.50     3078.30    111.14 o 
   4   9   3      239.65      208.11     56.17 o 
   5   9   3     1144.67     1296.28     83.92 o 
   6   9   3      113.57      142.92     59.56 o 
   7   9   3       11.99       50.76     60.43 o 
   8   9   3        1.18       90.01     63.11 o 
   9   9   3       58.22      155.43     63.65 o 
  10   9   3      390.23      363.79     88.72 o 
  -5  10   3       47.58       14.53     53.81 o 
  -4  10   3      167.97      268.14     54.60 o 
  -3  10   3       18.55       32.26     47.23 o 
  -2  10   3        6.19       27.03     43.43 o 
  -1  10   3      841.05      796.24     71.69 o 
   0  10   3      356.82      397.41     49.41 o 
   1  10   3      452.35      448.20     62.66 o 
   2  10   3      640.01      625.14     63.22 o 
   3  10   3      953.16      817.63     78.65 o 
   4  10   3     3952.51     3491.36    135.43 o 
   5  10   3     3281.33     3442.09    133.19 o 
   6  10   3     5800.41     5429.34    172.13 o 
   7  10   3     2543.18     2499.77    125.27 o 
   8  10   3       81.83       66.86     76.99 o 
   9  10   3      854.29     1036.22    105.01 o 
  10  10   3      280.06      463.77     99.56 o 
  -4  11   3       77.52        7.79     63.99 o 
  -3  11   3      146.93      162.17     54.19 o 
  -2  11   3      125.96       69.54     60.11 o 
  -1  11   3     1471.63     1671.37    104.67 o 
   0  11   3     3259.48     3154.51    101.07 o 
   1  11   3      431.79      456.94     70.77 o 
   2  11   3       16.34       97.14     47.90 o 
   3  11   3        9.88       55.84     55.84 o 
   4  11   3      604.97      672.03     82.68 o 
   5  11   3       98.25      202.35     70.57 o 
   6  11   3     1863.71     1469.46    107.56 o 
   7  11   3      329.08      197.87     79.35 o 
   8  11   3        2.30       42.98     68.66 o 
   9  11   3       45.86       98.81     85.53 o 
  -3  12   3       26.59       22.86     52.93 o 
  -2  12   3       36.95      107.58     60.57 o 
  -1  12   3     1211.28     1148.54    109.50 o 
   0  12   3      254.61      294.03     48.82 o 
   1  12   3       16.41       33.85     56.71 o 
   2  12   3        0.63       34.06     61.76 o 
   3  12   3     2470.52     2353.25    126.18 o 
   4  12   3     4452.41     4036.95    164.34 o 
   5  12   3      610.11      691.52     91.25 o 
   6  12   3       28.52       20.81     71.27 o 
   7  12   3      114.79       61.20     88.33 o 
   8  12   3     1261.39     1194.97    126.92 o 
  -1  13   3      331.57      196.78     73.79 o 
   0  13   3      192.96      117.48     48.67 o 
   1  13   3      624.21      663.89     77.17 o 
   2  13   3      413.05      445.97     82.64 o 
   3  13   3       66.30      111.39     67.32 o 
   4  13   3       13.48       42.36     74.12 o 
   5  13   3      511.73      401.93     92.79 o 
   6  13   3     1405.01     1459.51    127.67 o 
   7  13   3      110.63       37.94     97.31 o 
  -5 -13   4     2844.95     2527.53    150.52 o 
  -4 -13   4      734.96      727.83    100.26 o 
  -3 -13   4      203.41      347.84     68.29 o 
  -2 -13   4      169.69      224.91     55.76 o 
  -1 -13   4      415.48      618.60     73.87 o 
   0 -13   4      249.13      300.38     46.84 o 
  -7 -12   4      289.97      348.04     88.20 o 
  -6 -12   4      436.08      326.40     83.87 o 
  -5 -12   4      406.29      321.86     79.27 o 
  -4 -12   4      384.36      423.47     74.03 o 
  -3 -12   4     1292.66     1460.92     98.13 o 
  -2 -12   4      509.56      516.95     72.62 o 
  -1 -12   4     3024.54     3148.70    126.41 o 
   0 -12   4     1320.61     1513.30     63.90 o 
   1 -12   4     1836.39     1733.48     88.48 o 
   2 -12   4      934.04     1168.91    100.69 o 
   3 -12   4        0.87       24.40     38.13 o 
  -8 -11   4      570.16      197.65     96.16 o 
  -7 -11   4      696.37      734.42     89.36 o 
  -6 -11   4     4445.77     4168.84    165.42 o 
  -5 -11   4     6042.73     5830.77    178.42 o 
  -4 -11   4      559.59      601.98     74.69 o 
  -3 -11   4      143.47       52.17     56.06 o 
  -2 -11   4      388.03      404.80     65.80 o 
  -1 -11   4      625.73      625.16     65.33 o 
   0 -11   4      573.01      662.12     42.81 o 
   1 -11   4        0.33       34.36     31.80 o 
   2 -11   4      323.71      261.75     61.01 o 
   3 -11   4       93.53      109.89     43.28 o 
   4 -11   4      100.63      145.47     46.84 o 
  -9 -10   4      416.67      440.74     92.61 o 
  -8 -10   4       54.35       78.52     78.52 o 
  -7 -10   4       10.37        4.58     72.23 o 
  -6 -10   4       34.80      132.55     57.94 o 
  -5 -10   4      531.92      513.26     69.90 o 
  -4 -10   4     2109.84     2255.67    103.23 o 
  -3 -10   4      147.22      154.00     47.36 o 
  -2 -10   4       15.23      106.33     43.48 o 
  -1 -10   4      120.62      113.26     49.96 o 
   0 -10   4      241.14      281.26     47.58 o 
   1 -10   4      443.54      364.17     45.32 o 
   2 -10   4     1375.07     1256.32     83.95 o 
   3 -10   4      352.04      499.16     55.70 o 
   4 -10   4      740.14     1379.81     76.41 o 
   5 -10   4      685.66      812.84     66.44 o 
   6 -10   4        2.54       43.79     43.79 o 
  -9  -9   4      184.35      192.62     86.63 o 
  -8  -9   4      298.79      298.97     76.03 o 
  -7  -9   4        0.54       73.23     59.76 o 
  -6  -9   4       11.44      108.97     59.24 o 
  -5  -9   4     3389.09     3269.68    126.38 o 
  -4  -9   4      828.85      772.17     69.80 o 
  -3  -9   4      911.38      851.23     70.53 o 
  -2  -9   4     1490.48     1475.35     78.83 o 
  -1  -9   4      931.14      887.88     60.10 o 
   0  -9   4      371.71      305.03     30.17 o 
   1  -9   4      127.25      100.11     41.38 o 
   2  -9   4       15.79        9.29     35.97 o 
   3  -9   4     1327.94     1348.97     75.66 o 
   4  -9   4     1998.69     2470.11     91.57 o 
   5  -9   4       17.77       21.40     37.44 o 
   6  -9   4      398.53      470.27     50.99 o 
   7  -9   4      301.82      402.09     53.59 o 
 -10  -8   4      176.30      191.95     84.99 o 
  -9  -8   4      295.37      255.27     84.14 o 
  -8  -8   4      510.70      495.50     82.73 o 
  -7  -8   4     3989.14     3890.13    140.89 o 
  -6  -8   4      502.56      455.72     62.67 o 
  -5  -8   4       15.74       43.96     43.96 o 
  -4  -8   4     2495.04     2220.66     94.01 o 
  -3  -8   4    16361.54    17773.51    216.97 o 
  -2  -8   4     6560.19     6570.61    131.56 o 
  -1  -8   4     1328.58     1315.91     60.88 o 
   0  -8   4        0.09      129.07     23.21 o 
   1  -8   4     9903.80    10063.23    181.76 o 
   2  -8   4    16462.52    16584.61    217.56 o 
   3  -8   4     3508.15     3838.92    102.83 o 
   4  -8   4     1684.71     2003.96     81.09 o 
   5  -8   4      331.93      345.68     47.25 o 
   6  -8   4       75.66       94.29     38.53 o 
   7  -8   4       84.97       50.02     33.09 o 
   8  -8   4        2.02        5.42     32.76 o 
 -10  -7   4      746.72      671.12    101.97 o 
  -9  -7   4     3012.95     2954.32    147.55 o 
  -8  -7   4     1310.15      905.72     96.26 o 
  -7  -7   4      824.66      689.91     78.58 o 
  -6  -7   4     1001.21      961.22     79.47 o 
  -5  -7   4     9445.06     9550.84    176.80 o 
  -4  -7   4     6198.34     5928.37    132.00 o 
  -3  -7   4     7004.07     7185.74    134.42 o 
  -2  -7   4     2972.49     3284.43     87.66 o 
  -1  -7   4     1102.05     1244.89     56.75 o 
   0  -7   4       71.92       46.18     20.42 o 
   1  -7   4     4470.90     4340.33    120.99 o 
   2  -7   4     1144.22     1124.40     59.56 o 
   3  -7   4       22.32       45.55     28.55 o 
   4  -7   4        4.16       29.61     29.61 o 
   5  -7   4      755.06      863.12     58.88 o 
   6  -7   4      540.67      647.93     47.54 o 
   7  -7   4       12.73       34.62     33.33 o 
   8  -7   4      114.96       38.95     38.95 o 
 -10  -6   4        1.99       14.22     72.94 o 
  -9  -6   4       48.52       41.73     61.47 o 
  -8  -6   4       91.56      120.44     56.93 o 
  -7  -6   4       51.57       57.17     50.35 o 
  -6  -6   4     3608.75     3754.49    119.49 o 
  -5  -6   4     5182.31     4986.31    123.15 o 
  -4  -6   4     8429.28     8196.44    143.54 o 
  -3  -6   4    15304.69    17269.34    184.61 o 
  -2  -6   4       33.21       20.26     24.88 o 
  -1  -6   4     5048.05     5193.32     95.95 o 
   0  -6   4     5609.91     5190.49     93.28 o 
   1  -6   4     6255.69     6292.06    132.38 o 
   2  -6   4     3594.82     3743.68     94.81 o 
   3  -6   4      116.97       37.12     26.70 o 
   4  -6   4        7.71       25.70     28.22 o 
   5  -6   4        3.56        8.31     28.50 o 
   6  -6   4       42.99       32.80     29.72 o 
   7  -6   4       15.87       34.62     34.36 o 
   8  -6   4      237.80      203.02     63.04 o 
   9  -6   4        4.93        7.65     35.01 o 
 -11  -5   4      563.44      785.06     99.12 o 
 -10  -5   4     1677.34     1628.75    120.11 o 
  -9  -5   4      712.46      704.68     84.73 o 
  -8  -5   4        7.93       23.92     46.14 o 
  -7  -5   4      179.61      267.55     54.01 o 
  -6  -5   4     7848.29     8038.84    157.97 o 
  -5  -5   4    12995.84    13702.26    183.04 o 
  -4  -5   4     2323.75     2372.00     77.00 o 
  -3  -5   4     1258.79     1282.91     55.18 o 
  -2  -5   4     6882.97     7769.28    113.63 o 
  -1  -5   4      421.27      565.14     34.04 o 
   0  -5   4       24.65       16.21     21.08 o 
   1  -5   4      638.77      581.50     45.76 o 
   2  -5   4      240.02      226.15     31.61 o 
   3  -5   4        1.31       89.39     23.17 o 
   4  -5   4     5545.27     6617.54    116.39 o 
   5  -5   4     3726.83     3818.37     93.79 o 
   6  -5   4     1599.47     1613.92     68.70 o 
   7  -5   4     1520.63     1094.93     34.35 o 
   8  -5   4      202.47      131.95     40.25 o 
   9  -5   4      359.20      456.75     50.38 o 
  10  -5   4       90.89      104.77     38.93 o 
 -11  -4   4        0.37        0.00     58.29 o 
 -10  -4   4      252.42      383.10     63.23 o 
  -9  -4   4     1600.71     1344.25     98.48 o 
  -8  -4   4      132.81       80.75     56.73 o 
  -7  -4   4       41.98       72.93     47.12 o 
  -6  -4   4      683.84      688.52     57.28 o 
  -5  -4   4     3422.67     3713.18     96.06 o 
  -4  -4   4     4465.99     5065.60    101.73 o 
  -3  -4   4      375.88      529.25     35.81 o 
  -2  -4   4     2996.29     3094.10     68.19 o 
  -1  -4   4    12950.47    13307.48    131.25 o 
   0  -4   4    16506.27    17240.67    432.93 o 
   1  -4   4     5375.49     5149.02    101.66 o 
   2  -4   4     2967.54     2931.47     68.96 o 
   3  -4   4     1320.42     1217.97     47.18 o 
   4  -4   4     9571.17     9957.37    133.78 o 
   5  -4   4     7334.72     5732.62     28.08 o 
   6  -4   4        0.84       74.28     26.03 o 
   7  -4   4      170.03       92.49     35.45 o 
   8  -4   4      121.16      168.14     39.75 o 
   9  -4   4        1.20       35.41     36.39 o 
  10  -4   4      102.36       89.43     42.54 o 
 -11  -3   4        2.53       42.16     48.62 o 
 -10  -3   4       30.64       27.95     54.16 o 
  -9  -3   4       51.99        3.25     51.58 o 
  -8  -3   4      107.57       98.74     51.52 o 
  -7  -3   4     2125.91     2266.25     90.94 o 
  -6  -3   4     1312.06     1297.96     69.31 o 
  -5  -3   4        5.85       43.07     30.54 o 
  -4  -3   4        5.59      123.74     27.67 o 
  -3  -3   4     6793.24     7399.94    106.27 o 
  -2  -3   4     2881.39     3244.49     65.13 o 
  -1  -3   4     1474.76     2006.74     49.89 o 
   0  -3   4     1317.17     1102.71    693.43 o 
   1  -3   4     2089.36     2542.18     65.55 o 
   2  -3   4     1413.44     1490.23     46.61 o 
   3  -3   4    23955.97    23427.32    176.94 o 
   4  -3   4    35986.93    38939.76    241.00 o 
   5  -3   4     5288.96     5473.04    101.79 o 
   7  -3   4       53.02       64.70     30.65 o 
   8  -3   4     1260.14     1457.28     65.01 o 
   9  -3   4     1795.77     1956.22     82.08 o 
  10  -3   4       66.08       90.07     38.74 o 
 -11  -2   4       73.36       84.23     53.78 o 
 -10  -2   4      151.92      112.61     52.49 o 
  -9  -2   4      250.80      158.14     51.46 o 
  -8  -2   4     1302.68     1248.04     80.83 o 
  -7  -2   4     3897.45     3878.39    109.32 o 
  -6  -2   4     1778.65     1543.87     71.12 o 
  -5  -2   4      919.47      999.23     54.79 o 
  -4  -2   4    11876.46    13296.88    147.49 o 
  -3  -2   4    65275.04    62829.47   1226.58 o 
  -2  -2   4    63849.07    55090.55   1037.71 o 
  -1  -2   4    33364.94    33923.81    185.77 o 
   0  -2   4    11427.66    12683.95    753.96 o 
   1  -2   4    21978.02    22162.75    169.92 o 
   2  -2   4    46633.17    41343.49    895.26 o 
   3  -2   4    10841.91    10766.77    115.43 o 
   4  -2   4     6245.21     6767.39     99.38 o 
   5  -2   4     1842.59     2146.80     64.45 o 
   6  -2   4      473.71      546.46     39.51 o 
   7  -2   4      456.83      553.98     44.54 o 
   8  -2   4      761.47      681.45     51.10 o 
   9  -2   4      111.92       67.13     36.83 o 
  10  -2   4       92.79       62.44     36.39 o 
  11  -2   4      135.61       23.00     36.11 o 
 -11  -1   4      101.58      139.53     55.06 o 
 -10  -1   4      436.00      505.20     64.88 o 
  -9  -1   4     2448.08     2359.37    103.23 o 
  -8  -1   4     4710.99     4301.00    123.27 o 
  -7  -1   4     9385.19     9161.23    157.08 o 
  -6  -1   4      115.71       99.73     38.47 o 
  -5  -1   4     4372.58     4341.29     97.26 o 
  -4  -1   4     3865.77     4017.28     85.85 o 
  -3  -1   4     7412.82     8597.94    109.38 o 
  -2  -1   4     3118.94     3392.07     62.78 o 
  -1  -1   4     6437.62     7367.35     86.39 o 
   0  -1   4      614.67      725.82     69.47 o 
   1  -1   4    14586.72    13411.34     15.93 o 
   2  -1   4     7621.80     7620.05     87.23 o 
   3  -1   4     2027.50     1783.62     46.31 o 
   4  -1   4     9463.90     9938.10    115.87 o 
   5  -1   4       16.21       24.42     22.12 o 
   6  -1   4      496.44      434.23     35.50 o 
   7  -1   4      235.42       23.63     27.22 o 
   8  -1   4        1.04      116.92     31.00 o 
   9  -1   4      169.77       30.21     30.21 o 
  10  -1   4      205.41       23.93     31.83 o 
  11  -1   4       16.09        5.02     36.80 o 
 -10   0   4        0.09       77.34     44.78 o 
  -9   0   4        3.52       52.19     43.81 o 
  -8   0   4      343.77      310.09     55.99 o 
  -7   0   4       99.46      129.70     45.95 o 
  -6   0   4     3718.61     3498.03     97.76 o 
  -5   0   4     4379.75     4536.32     97.80 o 
  -4   0   4    17211.98    17819.97    165.74 o 
  -3   0   4    22937.10    24582.27    177.11 o 
  -2   0   4      508.24      464.64     27.67 o 
  -1   0   4      122.17      300.65     20.53 o 
   0   0   4        0.72       62.01     17.73 o 
   1   0   4     1650.57     1630.28     11.24 o 
   2   0   4     2676.69     2208.36     13.02 o 
   3   0   4     1336.79     1311.15     12.91 o 
   4   0   4      664.07      497.66     19.16 o 
   5   0   4       19.42       14.24     24.06 o 
   6   0   4      197.93       25.52     27.13 o 
   7   0   4      150.19       10.79     34.20 o 
   8   0   4      263.92       31.41     31.41 o 
   9   0   4       57.94       46.32     41.58 o 
  10   0   4      235.12        2.38     38.04 o 
  11   0   4      509.57      502.98     56.46 o 
 -10   1   4     1507.10     1413.91     92.42 o 
  -9   1   4      368.57      450.24     55.05 o 
  -8   1   4      108.17       50.52     50.52 o 
  -7   1   4       19.12       14.08     39.57 o 
  -6   1   4     2710.92     2283.32     36.49 o 
  -5   1   4     1260.43      976.96     26.05 o 
  -4   1   4        4.43        7.89     25.10 o 
  -3   1   4       34.13       90.77     24.52 o 
  -2   1   4     1968.92     2171.19     52.38 o 
  -1   1   4       74.08      147.83     18.20 o 
   0   1   4     1139.42     1129.34     27.68 o 
   1   1   4     4219.54     4388.24     68.16 o 
   2   1   4      869.64      996.66     33.26 o 
   3   1   4     1005.18      911.58     33.89 o 
   4   1   4     5825.31     6470.71     92.95 o 
   5   1   4    10960.97    11573.58    130.02 o 
   6   1   4    17474.16    16737.50    167.05 o 
   7   1   4    12831.58    12684.64    156.65 o 
   8   1   4      599.70      509.44     45.90 o 
   9   1   4      405.96      314.21     47.78 o 
  10   1   4      334.15      369.40     48.92 o 
  11   1   4      647.28      622.89     61.77 o 
  12   1   4      125.36      161.54     42.89 o 
 -10   2   4       15.25        9.97     47.76 o 
  -9   2   4      432.51      512.88     63.64 o 
  -8   2   4       22.78       43.77     42.15 o 
  -7   2   4        1.73       19.55     39.44 o 
  -6   2   4      134.08       95.31     38.80 o 
  -5   2   4     4137.30     4190.03     98.54 o 
  -4   2   4     1882.00     1963.61     63.89 o 
  -3   2   4     1213.36     1226.10     47.33 o 
  -2   2   4     5708.61     5788.20     88.59 o 
  -1   2   4    18694.72    17704.45    151.20 o 
   0   2   4    37399.09    35565.17    868.03 o 
   1   2   4    41187.65    39449.93    210.92 o 
   2   2   4     1077.29     1251.12     38.64 o 
   3   2   4       11.79       35.21     16.38 o 
   4   2   4     9221.18     9529.97    114.88 o 
   5   2   4     4410.92     4795.07     89.12 o 
   6   2   4      587.28      619.75     41.25 o 
   7   2   4       45.48       13.25     27.48 o 
   8   2   4        3.82       60.43     31.00 o 
   9   2   4        8.32       77.91     34.42 o 
  10   2   4      537.83      608.58     57.44 o 
  11   2   4      777.20      732.69     61.17 o 
  12   2   4       85.91      126.93     36.85 o 
 -10   3   4        6.51       17.01     44.48 o 
  -9   3   4       83.77       78.05     41.96 o 
  -8   3   4       53.87       48.11     46.20 o 
  -7   3   4     1073.36     1082.98     66.00 o 
  -6   3   4      982.28      926.98     63.76 o 
  -5   3   4     1030.02     1111.86     56.94 o 
  -4   3   4     1944.03     1935.16     68.34 o 
  -3   3   4      337.56      348.36     35.27 o 
  -2   3   4      229.77      210.65     29.13 o 
  -1   3   4     3950.20     3989.17     80.17 o 
   0   3   4     9006.46     8445.00    344.80 o 
   1   3   4     1717.58     1410.70     46.79 o 
   2   3   4     2914.52     2952.66     63.51 o 
   3   3   4    12069.90    12754.55    133.66 o 
   4   3   4    39874.96    41962.93    251.13 o 
   5   3   4    16400.30    16001.30    166.75 o 
   6   3   4     7223.81     6890.78    121.26 o 
   7   3   4      139.13      115.70     36.00 o 
   8   3   4     2302.21     2139.78     82.94 o 
   9   3   4     2220.19     2188.71     89.91 o 
  10   3   4       40.26       10.58     44.45 o 
  11   3   4        3.72       39.84     41.28 o 
  12   3   4       79.52       33.24     49.20 o 
  -9   4   4        2.68       39.15     40.06 o 
  -8   4   4      827.22      961.00     71.44 o 
  -7   4   4      859.09     1206.04     70.09 o 
  -6   4   4     1901.88     2312.68     90.41 o 
  -5   4   4     2876.72     3244.13     98.01 o 
  -4   4   4      395.11      297.69     42.08 o 
  -3   4   4    18089.28    18822.21    186.02 o 
  -2   4   4    29409.40    27465.07    216.92 o 
  -1   4   4    27786.06    26349.66    215.43 o 
   0   4   4    20854.24    20975.98   1418.68 o 
   1   4   4     2139.33     2429.34     63.95 o 
   2   4   4     3505.81     3723.39     75.56 o 
   3   4   4     2923.26     2636.27     67.99 o 
   4   4   4      571.22      601.24     42.89 o 
   5   4   4      351.62      307.16     40.73 o 
   6   4   4     4465.69     4741.63    109.67 o 
   7   4   4     1402.76     1595.18     74.08 o 
   8   4   4        0.10       13.01     39.42 o 
   9   4   4      101.37       97.64     41.11 o 
  10   4   4        6.70       11.33     43.69 o 
  11   4   4       99.25       97.30     48.96 o 
  12   4   4        4.34       16.16     49.90 o 
  -9   5   4       24.44       41.32     42.84 o 
  -8   5   4      797.36      664.74     37.71 o 
  -7   5   4     2310.17     2429.07    105.99 o 
  -6   5   4      406.71      462.26     55.95 o 
  -5   5   4        4.15       73.65     35.81 o 
  -4   5   4        8.35       21.35     33.95 o 
  -3   5   4      224.05      294.55     37.46 o 
  -2   5   4      113.82      164.63     39.12 o 
  -1   5   4     3132.96     2780.32     83.54 o 
   0   5   4      876.01      937.92    123.88 o 
   1   5   4        7.05       34.47     22.67 o 
   2   5   4       19.70       27.80     25.23 o 
   3   5   4     2338.75     2175.33     66.96 o 
   4   5   4     4150.80     4529.88    100.54 o 
   5   5   4      304.10      378.05     39.68 o 
   6   5   4      311.49      340.82     47.96 o 
   7   5   4     1108.38     1276.45     71.64 o 
   8   5   4      830.63      885.89     67.51 o 
   9   5   4     1232.18     1416.50     90.68 o 
  10   5   4     1438.04     1335.37     93.37 o 
  11   5   4       15.35       89.04     49.28 o 
  12   5   4       62.06       64.25     50.08 o 
  -8   6   4      262.33      289.86     61.98 o 
  -7   6   4       83.53      108.82     51.02 o 
  -6   6   4       64.81      102.53     46.78 o 
  -5   6   4       90.54       18.03     40.47 o 
  -4   6   4     1232.43     1256.98     69.05 o 
  -3   6   4     1885.95     1987.90     76.07 o 
  -2   6   4      113.57       95.45     36.51 o 
  -1   6   4       59.14       59.32     32.75 o 
   0   6   4     1431.24     1539.50    197.69 o 
   1   6   4      281.19      262.26     35.86 o 
   2   6   4      237.60      156.12     35.17 o 
   3   6   4     8383.53     8032.96    134.44 o 
   4   6   4     1348.33     1465.09     66.99 o 
   5   6   4      132.32      186.99     37.14 o 
   6   6   4     3116.73     3282.69    105.04 o 
   7   6   4     1025.86     1106.31     74.89 o 
   8   6   4      437.70      424.12     68.21 o 
   9   6   4     1216.77     1007.36     93.87 o 
  10   6   4        8.45       86.64     57.90 o 
  11   6   4      586.09      621.28     81.21 o 
  -7   7   4       39.14        6.77     44.49 o 
  -6   7   4       91.50       64.94     43.73 o 
  -5   7   4       20.79       11.56     47.27 o 
  -4   7   4      138.18       95.78     41.91 o 
  -3   7   4       37.42       41.73     41.73 o 
  -2   7   4       23.40       21.11     33.78 o 
  -1   7   4     3334.09     2911.39    100.76 o 
   0   7   4     1233.22     1308.25     69.16 o 
   1   7   4      857.10      815.34     54.21 o 
   2   7   4    11388.92    11478.21    164.08 o 
   3   7   4     4975.94     4581.97    111.95 o 
   4   7   4      107.53      258.35     39.82 o 
   5   7   4     2722.36     2593.16     97.88 o 
   6   7   4    14545.03    15368.79    216.17 o 
   7   7   4    16016.84    16223.33    238.40 o 
   8   7   4     2522.57     2514.68    120.63 o 
   9   7   4       28.40       31.45     58.34 o 
  10   7   4      206.51      260.06     70.35 o 
  11   7   4      708.27      715.74     91.15 o 
  -7   8   4        2.60       53.51     53.51 o 
  -6   8   4       10.05       20.29     63.65 o 
  -5   8   4     1528.87     1793.04     93.43 o 
  -4   8   4     1219.68     1198.21     79.12 o 
  -3   8   4      802.25      773.52     66.39 o 
  -2   8   4      105.14       78.45     45.87 o 
  -1   8   4      720.66      695.66     63.07 o 
   0   8   4    10393.56    10129.31    599.77 o 
   1   8   4     5505.89     4790.54    125.82 o 
   2   8   4     1728.99     1582.61     75.80 o 
   3   8   4      631.27      611.99     57.76 o 
   4   8   4     1717.05     1729.85     84.17 o 
   5   8   4      344.07      325.07     56.69 o 
   6   8   4      722.95      840.32     73.15 o 
   7   8   4      609.21      580.43     73.96 o 
   8   8   4      497.28      458.61     76.04 o 
   9   8   4      267.10      275.09     71.73 o 
  10   8   4      266.05      256.48     87.08 o 
  11   8   4      464.14      502.42     98.59 o 
  -6   9   4       34.00       51.89     52.22 o 
  -5   9   4       13.69        3.43     45.94 o 
  -4   9   4      647.93      675.68     69.90 o 
  -3   9   4       53.78       32.96     48.07 o 
  -2   9   4      138.60      120.25     55.13 o 
  -1   9   4     1956.77     1841.69    102.85 o 
   0   9   4     2550.85     2598.67    158.70 o 
   1   9   4     3134.07     2815.70    105.98 o 
   2   9   4     3708.91     3157.46    114.31 o 
   3   9   4      453.29      420.04     63.01 o 
   4   9   4     6097.71     5648.92    151.28 o 
   5   9   4     4012.24     4018.98    132.87 o 
   6   9   4     1792.77     1711.19    102.31 o 
   7   9   4        7.99       58.93     58.93 o 
   8   9   4     1925.17     1756.63    118.38 o 
   9   9   4      615.84      560.58     87.42 o 
  10   9   4        0.80        4.96     84.92 o 
  -5  10   4      386.37      689.41     73.61 o 
  -4  10   4      138.87      219.91     56.25 o 
  -3  10   4      919.68      757.05     81.93 o 
  -2  10   4      869.07      898.90     85.03 o 
  -1  10   4     2280.95     2529.85    117.06 o 
   0  10   4     2333.59     2350.03    160.76 o 
   1  10   4      325.76      240.19     58.40 o 
   2  10   4      721.92      649.83     65.60 o 
   3  10   4      901.39      844.92     73.93 o 
   4  10   4      243.16      205.20     59.36 o 
   5  10   4      112.10        0.00     59.89 o 
   6  10   4     2084.96     2093.22    117.40 o 
   7  10   4      408.90      517.16     76.72 o 
   8  10   4      208.35      153.88     79.47 o 
   9  10   4      441.92      320.89     79.46 o 
  10  10   4       37.46       11.38     82.72 o 
  -4  11   4       14.54       25.02     50.04 o 
  -3  11   4       41.73       12.79     49.18 o 
  -2  11   4       68.06      100.56     53.36 o 
  -1  11   4      328.67      213.44     72.38 o 
   0  11   4      221.22      237.78     43.57 o 
   1  11   4       51.40       53.63     58.02 o 
   2  11   4      500.90      379.68     64.10 o 
   3  11   4        3.53       23.51     55.32 o 
   4  11   4      310.44      254.82     67.76 o 
   5  11   4     1865.15     1401.41    110.48 o 
   6  11   4      258.89      318.99     77.99 o 
   7  11   4      140.63      144.44     70.94 o 
   8  11   4      152.73      247.67     77.50 o 
   9  11   4      407.18      374.24     95.68 o 
  -2  12   4      189.12      170.77     71.68 o 
  -1  12   4      251.97      173.19     73.50 o 
   0  12   4       49.66      128.91     39.66 o 
   1  12   4      301.76      322.01     60.88 o 
   2  12   4       28.83       86.12     56.37 o 
   3  12   4     1015.05      718.28     92.01 o 
   4  12   4        0.94        9.27     66.35 o 
   5  12   4        8.60       49.37     60.96 o 
   6  12   4      350.14      272.39     79.74 o 
   7  12   4      149.80      190.45     85.40 o 
   8  12   4      402.64      440.39    100.21 o 
   0  13   4       20.44       27.93     46.19 o 
   1  13   4      222.07      202.38     67.91 o 
   2  13   4     2650.67     2406.35    134.12 o 
   3  13   4     1476.96     1475.63    111.60 o 
   4  13   4      162.89      207.32     68.44 o 
   5  13   4        2.01       75.56     75.56 o 
   6  13   4      834.44      936.91    110.98 o 
  -4 -13   5      710.08      711.88     94.72 o 
  -3 -13   5        6.04       22.76     53.91 o 
  -2 -13   5       18.93       59.51     59.89 o 
  -1 -13   5       24.59       27.73     50.89 o 
   0 -13   5      894.37      809.00     55.88 o 
  -6 -12   5       59.53       41.17     80.96 o 
  -5 -12   5       60.52       42.34     66.79 o 
  -4 -12   5        0.16        8.73     56.97 o 
  -3 -12   5      571.23      549.85     83.29 o 
  -2 -12   5     2168.80     2239.65    113.85 o 
  -1 -12   5      119.38      189.98     53.19 o 
   0 -12   5        3.01        3.02     40.38 o 
   1 -12   5       29.39        0.00     43.42 o 
   2 -12   5       15.65       84.15     60.25 o 
  -7 -11   5      672.82      510.47     95.13 o 
  -6 -11   5      738.98      805.95     90.60 o 
  -5 -11   5     1605.00     1549.02    107.32 o 
  -4 -11   5      375.06      456.03     68.67 o 
  -3 -11   5     3312.66     3229.70    130.08 o 
  -2 -11   5     5444.06     5531.82    155.24 o 
  -1 -11   5     3310.67     3467.96    121.27 o 
   0 -11   5     3279.92     3109.43    115.34 o 
   1 -11   5       22.63       68.11     45.08 o 
   2 -11   5     1572.84     1677.34    107.28 o 
   3 -11   5      544.58      657.99     61.58 o 
   4 -11   5      934.90     1255.47     74.51 o 
  -8 -10   5     2195.22     2001.33    141.40 o 
  -7 -10   5     6451.28     5521.50    186.28 o 
  -6 -10   5     2569.27     2430.22    128.05 o 
  -5 -10   5      567.66      612.62     76.68 o 
  -4 -10   5      770.15      894.87     79.40 o 
  -3 -10   5     2621.98     2594.37    109.53 o 
  -2 -10   5     5723.33     5696.90    146.82 o 
  -1 -10   5        3.10       44.18     45.18 o 
   0 -10   5      130.64       90.17     25.56 o 
   1 -10   5     1221.89     1058.74     73.72 o 
   2 -10   5       22.25       33.53     49.59 o 
   3 -10   5      249.89      235.40     50.49 o 
   4 -10   5      931.54     1129.37     74.37 o 
   5 -10   5        9.31       14.61     39.78 o 
  -9  -9   5      354.43      487.82     83.60 o 
  -8  -9   5       70.87       43.59     78.17 o 
  -7  -9   5      334.55      327.11     78.01 o 
  -6  -9   5     1361.96     1353.61     95.24 o 
  -5  -9   5      234.01      280.33     60.28 o 
  -4  -9   5     2163.59     2275.35     99.28 o 
  -3  -9   5    11413.43    11613.31    197.79 o 
  -2  -9   5     1339.27     1351.92     74.84 o 
  -1  -9   5      337.52      331.71     45.66 o 
   0  -9   5      172.16      219.00     28.61 o 
   1  -9   5      261.55      325.25     48.75 o 
   2  -9   5     1438.52     1528.69     93.55 o 
   3  -9   5       62.01       78.80     36.37 o 
   4  -9   5       98.69       87.47     38.59 o 
   5  -9   5      323.35      345.03     48.38 o 
   6  -9   5        0.02       49.49     37.50 o 
  -9  -8   5     2044.84     1934.72    140.94 o 
  -8  -8   5      771.52      582.78     91.17 o 
  -7  -8   5     2210.26     2091.28    116.38 o 
  -6  -8   5       55.44       35.12     61.13 o 
  -5  -8   5     2221.38     2286.88     99.38 o 
  -4  -8   5      702.88      725.43     62.49 o 
  -3  -8   5     2741.78     2906.41     99.24 o 
  -2  -8   5     3784.95     3826.64    105.45 o 
  -1  -8   5      269.00      205.85     39.76 o 
   0  -8   5       21.26        1.60     25.99 o 
   1  -8   5      399.19      376.85     55.83 o 
   2  -8   5      553.85      545.79     56.43 o 
   3  -8   5      160.20      124.65     34.78 o 
   4  -8   5      832.68      999.03     60.72 o 
   5  -8   5      292.69      509.40     51.44 o 
   6  -8   5      706.08      871.52     60.77 o 
   7  -8   5     1203.35      962.76     34.78 o 
 -10  -7   5       88.53      216.61     87.51 o 
  -9  -7   5     1448.80     1697.27    115.15 o 
  -8  -7   5      697.47      596.51     85.81 o 
  -7  -7   5      625.54      710.88     76.57 o 
  -6  -7   5      599.48      661.79     70.29 o 
  -5  -7   5      371.30      402.81     55.47 o 
  -4  -7   5     2944.13     3250.78    105.11 o 
  -3  -7   5      410.65      448.59     48.67 o 
  -2  -7   5       38.05       95.64     31.28 o 
  -1  -7   5     1195.73     1170.24     54.27 o 
   0  -7   5    22588.66    21807.54    469.14 o 
   1  -7   5     7870.79     7803.20    158.83 o 
   2  -7   5      992.57      941.93     63.32 o 
   3  -7   5      384.57      400.96     39.41 o 
   4  -7   5     1735.00     1760.94     71.53 o 
   5  -7   5     1787.09     2164.25     81.39 o 
   7  -7   5       40.87       54.46     30.68 o 
   8  -7   5      159.09       31.00     38.93 o 
 -10  -6   5        1.27       51.07     70.27 o 
  -9  -6   5       18.42       22.45     63.70 o 
  -8  -6   5       49.10       70.24     58.16 o 
  -7  -6   5     1476.05     1447.62     92.84 o 
  -6  -6   5     1970.15     1882.67     90.69 o 
  -5  -6   5      905.02      862.75     69.02 o 
  -4  -6   5     1905.84     2050.44     79.65 o 
  -3  -6   5       70.80       63.76     37.18 o 
  -2  -6   5     4975.02     5366.60    108.23 o 
  -1  -6   5      536.48      559.41     41.21 o 
   0  -6   5      680.71      694.14     80.79 o 
   1  -6   5        3.08       44.10     26.06 o 
   2  -6   5     1142.78     1364.71     63.87 o 
   3  -6   5      221.56      194.03     33.72 o 
   4  -6   5     6339.69     6828.29    125.24 o 
   5  -6   5     3517.76     2637.71     33.92 o 
   6  -6   5     2977.23     2223.76     39.49 o 
   7  -6   5      910.45     1085.27     65.35 o 
   8  -6   5       14.93       83.26     33.25 o 
   9  -6   5      238.88      242.83     47.32 o 
 -10  -5   5      199.26      238.88     74.37 o 
  -9  -5   5      448.64      365.67     79.63 o 
  -8  -5   5        0.60       47.68     55.55 o 
  -7  -5   5     1078.24     1247.85     81.48 o 
  -6  -5   5     2773.36     2914.39    101.00 o 
  -5  -5   5    10160.85     9700.21    168.51 o 
  -4  -5   5     3069.98     3389.98     96.00 o 
  -3  -5   5    10241.35    11395.91    154.18 o 
  -2  -5   5    32282.01    33220.61    239.45 o 
  -1  -5   5    33704.86    32947.71    231.20 o 
   0  -5   5    38606.32    38593.23   1171.61 o 
   1  -5   5     3470.17     3126.58     89.40 o 
   2  -5   5     1013.51      867.26     51.24 o 
   3  -5   5      865.67     1013.47     47.27 o 
   4  -5   5     2906.01     2206.57     84.43 o 
   5  -5   5     1055.68      805.22     30.46 o 
   6  -5   5       39.89       31.01     34.40 o 
   7  -5   5       53.22       76.74     37.43 o 
   8  -5   5        5.08       69.96     31.82 o 
   9  -5   5        6.22       41.78     35.61 o 
 -10  -4   5      115.18      115.01     60.69 o 
  -9  -4   5      163.66      264.98     65.81 o 
  -8  -4   5     3300.82     3380.77    131.45 o 
  -7  -4   5     9008.27     8680.03    180.92 o 
  -6  -4   5     9397.07     8757.85    169.35 o 
  -5  -4   5      149.25       29.59     40.14 o 
  -4  -4   5      259.52      300.12     42.20 o 
  -3  -4   5      190.06      154.35     28.58 o 
  -2  -4   5     7340.67     8510.19    118.45 o 
  -1  -4   5      143.83      172.69     25.52 o 
   0  -4   5       24.31       23.75     24.38 o 
   1  -4   5      224.37      228.16     28.72 o 
   2  -4   5      136.45        5.26     20.64 o 
   3  -4   5     1220.12     1179.23     48.18 o 
   4  -4   5     3277.16     2488.68     23.20 o 
   5  -4   5        0.03        0.00     23.86 o 
   6  -4   5       23.80       59.66     27.96 o 
   7  -4   5       18.54      116.36     31.21 o 
   8  -4   5       38.17       46.65     31.10 o 
   9  -4   5      111.55      144.35     36.63 o 
  10  -4   5      411.51      604.53     51.05 o 
 -10  -3   5       34.35       74.71     51.26 o 
  -9  -3   5       26.88        3.37     56.94 o 
  -8  -3   5      493.65      555.33     64.91 o 
  -7  -3   5     2166.47     2196.23    102.42 o 
  -6  -3   5      653.36      803.06     64.85 o 
  -5  -3   5       48.66      127.60     37.04 o 
  -4  -3   5     3142.49     3234.53     83.56 o 
  -3  -3   5    18047.27    19700.93    178.70 o 
  -2  -3   5     2939.02     2748.73     65.81 o 
  -1  -3   5     1496.54     1698.95     51.43 o 
   0  -3   5     4165.37     5074.28    139.61 o 
   3  -3   5     5197.02     4101.95     20.20 o 
   4  -3   5      658.74      498.81     21.48 o 
   5  -3   5       85.75       28.09     25.94 o 
   6  -3   5      591.60      895.91     47.20 o 
   7  -3   5      232.85      197.84     36.76 o 
   8  -3   5        2.57       10.65     30.61 o 
   9  -3   5      288.35      280.39     45.51 o 
  10  -3   5       78.73       29.31     35.46 o 
 -10  -2   5      764.85      849.37     79.15 o 
  -9  -2   5      631.43      685.70     69.34 o 
  -8  -2   5      103.24      223.71     50.68 o 
  -7  -2   5     3229.49     3113.08    104.42 o 
  -6  -2   5       30.84        4.74     37.10 o 
  -5  -2   5        2.23       73.22     31.84 o 
  -4  -2   5      331.61      318.95     38.58 o 
  -3  -2   5     2720.06     3409.30     76.96 o 
  -2  -2   5     2573.55     3070.51     67.35 o 
  -1  -2   5       64.29       51.41     15.21 o 
   0  -2   5      322.83      362.60     20.46 o 
   1  -2   5     1254.80      938.66     41.79 o 
   2  -2   5    11922.51    11363.05    123.77 o 
   3  -2   5    10488.46    10960.64    120.75 o 
   4  -2   5      236.60      207.78     27.91 o 
   5  -2   5      111.07      101.50     25.93 o 
   6  -2   5     4478.56     4488.29     97.65 o 
   7  -2   5    16042.84    17344.72    187.20 o 
   8  -2   5     4168.39     4173.00    107.54 o 
   9  -2   5      414.26      561.59     52.08 o 
  10  -2   5       48.98      139.50     35.17 o 
  11  -2   5      199.11      300.83     47.85 o 
 -10  -1   5        4.63       48.71     49.05 o 
  -9  -1   5      144.69      122.61     53.82 o 
  -8  -1   5        0.92       45.50     45.50 o 
  -7  -1   5     1046.91      865.51     66.13 o 
  -6  -1   5      276.58      300.66     43.11 o 
  -5  -1   5     3237.76     3344.81     90.03 o 
  -4  -1   5    13030.06    14073.59    158.91 o 
  -3  -1   5    15015.92    15684.38    155.21 o 
  -2  -1   5     8339.76     9197.48    112.92 o 
  -1  -1   5       44.16       61.47     17.19 o 
   0  -1   5    57538.06    50589.90   3261.39 o 
   1  -1   5    39401.01    37321.38    224.42 o 
   2  -1   5    29291.61    28409.71    183.88 o 
   3  -1   5    18640.63    18829.17    151.49 o 
   4  -1   5       29.15       60.63     20.21 o 
   5  -1   5     4844.02     5140.67     93.44 o 
   6  -1   5       51.97      130.38     30.42 o 
   7  -1   5      360.53      213.16     37.90 o 
   8  -1   5       41.84       32.69     31.84 o 
   9  -1   5      462.41      523.17     51.36 o 
  10  -1   5        1.38       19.22     35.90 o 
  11  -1   5      264.53      290.65     43.72 o 
 -10   0   5       23.14       17.14     51.42 o 
  -9   0   5      459.28      376.16     57.59 o 
  -8   0   5       67.54      132.53     50.34 o 
  -7   0   5      995.71      896.69     66.87 o 
  -6   0   5     1616.96     1695.03     76.12 o 
  -5   0   5     1120.91     1059.81     54.52 o 
  -4   0   5     5326.19     5610.66    105.69 o 
  -3   0   5     1079.48     1160.73     47.01 o 
  -2   0   5       88.78      145.95     23.59 o 
  -1   0   5    12556.98    13913.80    133.92 o 
   0   0   5     9776.87    10208.83    586.26 o 
   1   0   5     4042.25     3628.32     70.54 o 
   2   0   5    27247.14    28381.73    179.30 o 
   3   0   5     3197.82     2965.61     86.51 o 
   4   0   5    14806.37    14980.35    140.07 o 
   5   0   5    13716.40    11485.16     20.70 o 
   6   0   5     9766.67     8381.54     22.69 o 
   7   0   5     4087.88     4121.71     98.24 o 
   8   0   5       21.41       18.32     36.06 o 
  10   0   5       16.90       36.44     36.44 o 
  11   0   5        8.75       10.38     38.54 o 
 -10   1   5       47.14       45.41     52.07 o 
  -9   1   5      337.57      361.30     62.51 o 
  -8   1   5        7.89       45.85     38.09 o 
  -7   1   5     1844.71     1868.35     87.02 o 
  -6   1   5     4434.54     4440.28    115.19 o 
  -5   1   5    20620.13    22412.74    217.85 o 
  -4   1   5     9676.78    10226.37    141.98 o 
  -3   1   5      796.98      967.50     46.56 o 
  -2   1   5    10070.81     9979.42    119.93 o 
  -1   1   5    40922.96    39828.52    230.23 o 
   0   1   5    87802.63    72356.22   1874.39 o 
   1   1   5    10815.20    10655.42    116.65 o 
   2   1   5     1327.40     1495.38     44.49 o 
   3   1   5     1552.97     1434.95     44.54 o 
   4   1   5     2117.97     2193.97     57.03 o 
   5   1   5      511.94      521.23     37.94 o 
   6   1   5     2880.47     3086.88     78.60 o 
   7   1   5      538.59      547.07     43.85 o 
   8   1   5      126.35      157.49     35.83 o 
   9   1   5      536.75      582.77     55.38 o 
  10   1   5       33.65      126.72     35.69 o 
  11   1   5       21.37       54.86     39.67 o 
  12   1   5       41.53       16.70     42.60 o 
 -10   2   5       62.68       39.13     57.59 o 
  -9   2   5       27.97       87.55     48.14 o 
  -8   2   5      544.14      645.27     61.63 o 
  -7   2   5     2260.15     2524.87     98.73 o 
  -6   2   5     3481.87     3382.26    104.08 o 
  -5   2   5     1518.64     1454.03     67.17 o 
  -4   2   5     4597.92     4294.90     23.81 o 
  -3   2   5      147.05      220.47     31.65 o 
  -2   2   5     1852.55     2138.52     61.90 o 
  -1   2   5     2776.14     2601.91     67.14 o 
   0   2   5     2416.14     2258.78     42.42 o 
   1   2   5      341.76      484.43     30.25 o 
   2   2   5     2152.93     2444.64     58.10 o 
   3   2   5        1.58        1.21     19.41 o 
   4   2   5       89.89       56.78     20.68 o 
   5   2   5     2842.00     2725.65     70.50 o 
   6   2   5      655.63      572.15     42.61 o 
   7   2   5      144.20      162.14     34.47 o 
   8   2   5      404.34      555.78     46.40 o 
   9   2   5      651.06      747.95     58.02 o 
  10   2   5     1685.74     1638.58     82.23 o 
  11   2   5      131.45      116.17     48.25 o 
  12   2   5        6.61       66.28     35.04 o 
  -9   3   5       25.52       80.62     47.35 o 
  -8   3   5      739.55      680.80     70.99 o 
  -7   3   5      337.33      444.26     54.72 o 
  -6   3   5        0.86       74.97     40.10 o 
  -5   3   5       36.16       88.72     35.98 o 
  -4   3   5      341.24      285.74     38.95 o 
  -3   3   5     3444.70     3549.29     87.40 o 
  -2   3   5      239.72      227.05     27.98 o 
  -1   3   5     2635.45     2596.83     69.04 o 
   0   3   5      634.17      653.37     62.01 o 
   1   3   5     1951.66     1960.81     57.05 o 
   2   3   5     2761.17     2860.39     66.85 o 
   3   3   5     3284.94     3719.69     76.96 o 
   4   3   5     3350.71     3559.36     81.60 o 
   5   3   5      746.53      769.68     43.53 o 
   6   3   5      345.29      499.05     40.58 o 
   7   3   5      609.65      640.25     48.80 o 
   8   3   5       39.26       29.01     38.57 o 
   9   3   5     2303.45     2273.82     88.01 o 
  10   3   5      892.86      757.90     64.33 o 
  11   3   5        7.94        0.00     42.29 o 
  12   3   5        2.12       54.38     45.00 o 
  -9   4   5       21.41       66.71     51.14 o 
  -8   4   5        9.70        9.84     46.25 o 
  -7   4   5      439.15      372.59     63.84 o 
  -6   4   5       64.94       90.09     41.92 o 
  -5   4   5      178.11      216.82     44.99 o 
  -4   4   5        4.18        0.00     32.29 o 
  -3   4   5      179.53      176.43     34.37 o 
  -2   4   5       86.48       28.26     30.73 o 
  -1   4   5      349.31      335.41     35.88 o 
   0   4   5       48.63       78.94     17.71 o 
   1   4   5     5328.36     5024.40     97.88 o 
   2   4   5    19696.85    18932.96    174.12 o 
   3   4   5    33651.88    33515.30    233.17 o 
   4   4   5    12997.19    11548.42     23.07 o 
   5   4   5     1822.95     1879.24     70.25 o 
   6   4   5      761.05     1022.49     57.23 o 
   7   4   5    16126.66    18196.99    216.16 o 
   8   4   5     3779.33     3581.76    109.32 o 
   9   4   5     1004.30     1092.08     69.16 o 
  10   4   5      143.36      201.18     49.49 o 
  11   4   5      482.95      436.23     61.67 o 
  12   4   5       99.13      215.67     50.49 o 
  -8   5   5       11.40       10.12     47.69 o 
  -7   5   5      341.42      299.73     62.57 o 
  -6   5   5      211.62      219.14     49.69 o 
  -5   5   5      999.99     1034.93     67.80 o 
  -4   5   5     4948.56     4824.20    118.58 o 
  -3   5   5    10217.25    10052.42    159.95 o 
  -2   5   5    14761.91    14843.64    181.84 o 
  -1   5   5     1692.65     1509.32     67.43 o 
   0   5   5     4065.42     4138.04    227.50 o 
   1   5   5    13965.26    13544.98    164.63 o 
   2   5   5    11943.52    11681.21    151.66 o 
   3   5   5     8418.94     8434.75    131.31 o 
   4   5   5      359.40      481.82     42.64 o 
   5   5   5     6041.20     6463.57    130.89 o 
   7   5   5      215.76      235.76     50.01 o 
   8   5   5     1315.43     1298.28     79.98 o 
   9   5   5     2223.89     2194.74    105.99 o 
  10   5   5       59.49      155.63     56.73 o 
  11   5   5       79.92        3.32     53.53 o 
  12   5   5        3.08       42.49     53.35 o 
  -8   6   5      226.27      276.07     56.07 o 
  -7   6   5       23.42       23.50     43.64 o 
  -6   6   5        0.28       21.35     45.12 o 
  -5   6   5       15.68       11.29     42.68 o 
  -4   6   5      711.25      799.56     63.61 o 
  -3   6   5       19.20        4.98     40.21 o 
  -2   6   5       69.30       29.31     36.84 o 
  -1   6   5     1407.80     1414.10     67.51 o 
   0   6   5     3311.96     2977.93   1811.52 o 
   1   6   5     7338.22     6423.29    127.87 o 
   2   6   5    20962.58    20178.01    206.10 o 
   3   6   5     4816.29     4492.41    106.39 o 
   4   6   5      660.27      690.81     53.27 o 
   5   6   5      558.31      606.84     54.49 o 
   6   6   5     1178.13     1339.49     72.96 o 
   7   6   5      660.36      710.02     64.63 o 
   8   6   5      301.25      203.72     59.63 o 
   9   6   5      710.94      811.02     79.94 o 
  10   6   5       19.38       59.18     57.91 o 
  11   6   5       62.94        8.70     70.48 o 
  -7   7   5      133.80      140.98     57.06 o 
  -6   7   5      493.04      450.57     65.79 o 
  -5   7   5     3363.78     3976.99    131.40 o 
  -4   7   5     2387.47     2521.47    101.14 o 
  -2   7   5        9.15       16.50     41.87 o 
  -1   7   5     4223.88     3980.43     34.65 o 
   0   7   5    10001.32     8829.34   5542.49 o 
   1   7   5      373.31      290.40     46.99 o 
   2   7   5     1503.57     1474.39     67.84 o 
   3   7   5      741.87      786.99     54.61 o 
   4   7   5     1560.86     1513.95     71.28 o 
   5   7   5      382.97      303.29     52.55 o 
   6   7   5     2020.52     2128.20     94.28 o 
   7   7   5      566.09      626.77     70.44 o 
   8   7   5       39.87       74.78     58.02 o 
   9   7   5      830.84      960.92     87.07 o 
  10   7   5      443.56      526.98     80.84 o 
  11   7   5      201.32      162.59     84.41 o 
  -6   8   5       45.91        0.00     54.90 o 
  -5   8   5       26.69       20.20     49.28 o 
  -4   8   5      256.59        3.31     43.00 o 
  -3   8   5      551.22      606.51     61.31 o 
  -2   8   5      363.75      478.99     54.60 o 
   0   8   5        0.17        8.59     29.33 o 
   1   8   5      493.91      430.74     51.51 o 
   2   8   5      798.44      713.51     59.86 o 
   3   8   5      828.35      715.18     59.16 o 
   4   8   5     1145.42     1201.25     73.79 o 
   5   8   5     5851.28     5413.49    146.51 o 
   6   8   5     3213.24     2806.75    111.12 o 
   7   8   5       16.27       10.72     56.39 o 
   8   8   5       26.59       70.52     58.77 o 
   9   8   5      219.80      294.64     73.78 o 
  10   8   5      722.04      922.16    104.25 o 
  11   8   5        3.67      136.49     75.56 o 
  -6   9   5        2.28       67.64     53.06 o 
  -5   9   5       63.65       26.02     57.05 o 
  -4   9   5        0.39       28.54     49.66 o 
  -3   9   5      324.81      377.30     56.05 o 
  -2   9   5      488.55      698.52     65.26 o 
  -1   9   5     1890.98     1735.60     96.61 o 
   0   9   5      767.38      854.87    104.40 o 
   1   9   5     2629.42     2623.28    104.24 o 
   2   9   5        7.72       15.27     43.18 o 
   3   9   5      742.86      701.53     67.89 o 
   4   9   5      156.86      157.90     58.70 o 
   5   9   5       69.73      143.70     51.62 o 
   6   9   5       32.53       47.80     55.86 o 
   7   9   5       57.77      103.79     56.22 o 
   8   9   5      168.64      235.08     74.95 o 
   9   9   5     2855.54     3284.44    156.84 o 
  10   9   5     1265.93     1344.47    123.21 o 
  -5  10   5      106.45       41.31     54.96 o 
  -4  10   5        0.42       27.69     47.52 o 
  -3  10   5       91.97      184.18     55.02 o 
  -2  10   5      213.17      260.88     56.49 o 
  -1  10   5      367.59      447.87     67.30 o 
   0  10   5      423.17      432.30     50.61 o 
   1  10   5       36.55       38.31     51.97 o 
   2  10   5     3119.48     2507.78    115.11 o 
   3  10   5     6045.84     5735.11    161.53 o 
   4  10   5     4370.80     3807.21    139.54 o 
   5  10   5     2528.46     2433.00    121.32 o 
   6  10   5       22.88       24.79     57.37 o 
   7  10   5     2654.72     2781.93    139.20 o 
   8  10   5      714.65      723.03    102.21 o 
   9  10   5      453.11      402.14     98.49 o 
  10  10   5       68.74        5.67     82.46 o 
  -3  11   5      743.17      756.70     81.67 o 
  -2  11   5     2104.32     2028.49    120.57 o 
  -1  11   5      543.61      622.98     75.33 o 
   0  11   5        1.27        0.04     59.86 o 
   1  11   5      615.56      557.12     73.05 o 
   2  11   5      262.60      108.65     65.63 o 
   3  11   5      350.39      358.31     70.38 o 
   4  11   5     1051.06     1043.67     91.74 o 
   5  11   5     1563.32     1496.70    106.21 o 
   6  11   5        7.60       67.46     67.46 o 
   7  11   5       16.89       10.22     65.39 o 
   8  11   5      161.41      281.71     84.88 o 
   9  11   5      428.96      500.14    102.14 o 
  -2  12   5      182.82      278.72     67.41 o 
  -1  12   5       10.40       33.55     59.04 o 
   0  12   5       66.48       37.45     41.73 o 
   1  12   5      383.06      320.50     70.54 o 
   2  12   5     1673.90     1639.35    103.61 o 
   3  12   5      228.46      329.70     72.54 o 
   4  12   5       50.65       18.85     63.78 o 
   5  12   5        0.03       59.45     68.95 o 
   6  12   5      196.08      147.51     80.19 o 
   7  12   5       66.00      180.23     74.83 o 
   8  12   5      231.92      200.37     92.10 o 
   0  13   5      374.38      290.83     62.31 o 
   1  13   5       31.15       34.53     70.41 o 
   2  13   5      122.82      217.34     62.29 o 
   3  13   5       91.03       45.98     73.49 o 
   4  13   5      594.80      551.39     88.03 o 
   5  13   5      242.01      230.84     82.59 o 
   6  13   5        8.61       12.17     77.81 o 
  -5 -12   6       26.72       59.41     71.84 o 
  -4 -12   6      126.17      260.10     66.61 o 
  -3 -12   6     1940.80     1739.51    111.58 o 
  -2 -12   6      998.71     1204.66     89.08 o 
  -1 -12   6      331.99      327.86     63.03 o 
   0 -12   6      588.11      530.19     86.72 o 
   1 -12   6       85.45       96.61     46.83 o 
   2 -12   6        3.84       62.22     56.73 o 
  -7 -11   6     1446.75     1182.14    118.94 o 
  -6 -11   6      509.21      428.63     87.19 o 
  -5 -11   6      106.31      277.96     65.33 o 
  -4 -11   6      532.25      555.15     75.55 o 
  -3 -11   6       32.01      109.76     53.31 o 
  -2 -11   6     1292.87     1114.94     88.60 o 
  -1 -11   6      472.94      415.17     62.22 o 
   0 -11   6      314.93      246.09     36.57 o 
   1 -11   6      192.51       73.96     52.89 o 
   2 -11   6      281.89      271.90     69.61 o 
   3 -11   6      290.82      269.28     49.94 o 
   4 -11   6        0.51       32.54     35.93 o 
  -8 -10   6       38.49        0.00     78.73 o 
  -7 -10   6      594.26      624.19     89.77 o 
  -6 -10   6     2279.20     2390.21    126.92 o 
  -5 -10   6       41.58       85.49     69.44 o 
  -4 -10   6     1339.04     1450.78     90.21 o 
  -3 -10   6     1161.48     1027.07     81.48 o 
  -2 -10   6     2604.69     2727.77    107.75 o 
  -1 -10   6      406.58      472.94     53.99 o 
   0 -10   6     2627.02     2483.76    139.58 o 
   1 -10   6     3444.30     3272.77    121.95 o 
   2 -10   6     2841.78     2993.07    128.47 o 
   3 -10   6     3090.75     2897.52    106.36 o 
   4 -10   6      125.97      171.85     39.84 o 
   5 -10   6      104.33      123.19     43.10 o 
  -8  -9   6      707.30      536.42    102.07 o 
  -7  -9   6      295.33      316.79     82.93 o 
  -6  -9   6     1450.98     1331.81     98.58 o 
  -5  -9   6      917.47      924.92     86.43 o 
  -4  -9   6     3371.02     3315.40    129.38 o 
  -3  -9   6      635.58      479.59     65.79 o 
  -2  -9   6      495.61      528.53     58.40 o 
  -1  -9   6      250.44      296.04     46.77 o 
   0  -9   6       41.91       16.55     28.31 o 
   1  -9   6        6.57       16.40     39.95 o 
   2  -9   6     2281.79     2078.96    107.52 o 
   3  -9   6      451.93      370.85     54.37 o 
   4  -9   6      550.69      472.58     50.43 o 
   5  -9   6      312.74      342.46     52.79 o 
   6  -9   6      682.28      851.81     63.13 o 
  -9  -8   6      908.58      818.93    100.27 o 
  -8  -8   6      223.26      230.13     70.38 o 
  -7  -8   6        8.24       68.92     68.92 o 
  -6  -8   6      201.29      253.14     68.72 o 
  -5  -8   6    10502.94    10903.17    212.39 o 
  -4  -8   6    10559.22    10226.03    194.72 o 
  -3  -8   6     1478.84     1602.32     80.62 o 
  -2  -8   6       52.91       75.15     43.05 o 
  -1  -8   6     4198.03     3998.01    111.78 o 
   0  -8   6    26444.63    25406.99    981.42 o 
   1  -8   6     8419.92     8453.04    175.20 o 
   2  -8   6      860.65      858.23     67.07 o 
   3  -8   6     1551.64     1587.62     73.26 o 
   4  -8   6      161.49      178.31     39.59 o 
   5  -8   6      231.99      369.92     46.17 o 
   6  -8   6       16.25       70.30     34.65 o 
   7  -8   6       41.42       23.48     36.56 o 
  -9  -7   6      781.50      614.65     98.10 o 
  -8  -7   6       17.12        8.88     77.09 o 
  -7  -7   6     5516.78     5253.28    171.33 o 
  -6  -7   6     6120.12     6194.51    165.43 o 
  -5  -7   6     5650.53     5699.91    146.50 o 
  -4  -7   6     7850.91     7773.44    162.92 o 
  -3  -7   6      687.13      746.83     57.24 o 
  -2  -7   6     1020.03     1123.12     61.87 o 
  -1  -7   6      928.53      959.48     59.75 o 
   0  -7   6      327.21      355.40     60.11 o 
   1  -7   6     1073.54     1127.19     66.37 o 
   2  -7   6      152.34      191.39     42.63 o 
   3  -7   6       60.70       68.06     35.50 o 
   4  -7   6      589.10      615.29     46.11 o 
   5  -7   6      232.29      266.97     39.31 o 
   6  -7   6        5.42        4.68     32.54 o 
   7  -7   6       66.94       83.47     34.92 o 
   8  -7   6       29.70       40.96     36.99 o 
 -10  -6   6      148.45       54.24     90.71 o 
  -9  -6   6        0.85       57.30     72.32 o 
  -8  -6   6      577.03      403.59     86.22 o 
  -7  -6   6      903.73      909.21     83.14 o 
  -6  -6   6      134.35      120.36     53.88 o 
  -5  -6   6      862.81      844.36     71.10 o 
  -4  -6   6       35.77        2.43     41.30 o 
  -3  -6   6     4347.24     4774.49    114.50 o 
  -2  -6   6      591.08      607.74     46.12 o 
  -1  -6   6       19.37       27.28     27.64 o 
   0  -6   6     2450.34     2430.91     67.44 o 
   1  -6   6       14.35       18.77     28.40 o 
   2  -6   6       48.18       32.66     33.96 o 
   3  -6   6     2698.68     2784.99     82.35 o 
   4  -6   6     1208.18     1509.88     61.02 o 
   5  -6   6      392.58      451.37     45.44 o 
   6  -6   6      880.31     1280.38     63.34 o 
   7  -6   6        0.12       18.51     30.17 o 
   8  -6   6        1.82       34.34     34.34 o 
   9  -6   6      110.06      211.05     43.16 o 
 -10  -5   6       75.80       35.64     73.13 o 
  -9  -5   6      107.79      194.59     67.61 o 
  -8  -5   6      484.20      664.43     80.87 o 
  -7  -5   6     1978.13     2019.42    103.51 o 
  -6  -5   6      874.26     1062.33     74.01 o 
  -5  -5   6       55.49       56.06     43.51 o 
  -4  -5   6     3542.32     3876.37    107.10 o 
  -3  -5   6     1099.90     1207.97     61.29 o 
  -2  -5   6     1874.59     2210.55     72.85 o 
  -1  -5   6       14.44        7.15     26.70 o 
   0  -5   6      396.31      357.43     64.52 o 
   1  -5   6     1060.66     1134.01     61.16 o 
   2  -5   6     6428.64     6405.23    124.04 o 
   3  -5   6     8234.63     8026.60    128.53 o 
   4  -5   6     4573.58     4804.17     98.52 o 
   5  -5   6     3290.46     3612.85     93.57 o 
   6  -5   6       99.41      141.65     33.51 o 
   7  -5   6     2506.89     1810.41     36.63 o 
   8  -5   6     1570.65     1822.94     81.32 o 
 -10  -4   6      176.57      114.47     77.62 o 
  -9  -4   6       46.40       51.09     70.45 o 
  -8  -4   6       28.23      113.43     58.68 o 
  -7  -4   6     1091.14      939.09     83.56 o 
  -6  -4   6     4762.56     4841.22    134.10 o 
  -5  -4   6       25.97       98.20     38.70 o 
  -4  -4   6     7939.59     8490.19    149.03 o 
  -3  -4   6    10381.75    10480.35    149.75 o 
  -2  -4   6    26872.35    27811.20    222.57 o 
  -1  -4   6    20374.77    21573.69    193.54 o 
   0  -4   6      820.21      850.89     32.50 o 
   1  -4   6     6304.93     5878.48    115.70 o 
   2  -4   6    20928.40    20765.66    203.97 o 
   3  -4   6    23169.16    23847.21    201.14 o 
   4  -4   6     1164.15     1127.69     49.37 o 
   5  -4   6      170.73      223.35     33.40 o 
   6  -4   6        8.46       25.12     27.63 o 
   7  -4   6       68.10       83.12     37.57 o 
   8  -4   6      136.93      171.07     39.22 o 
   9  -4   6      295.66      396.66     47.38 o 
  10  -4   6       61.73      124.37     39.13 o 
 -10  -3   6        3.05       89.00     54.96 o 
  -9  -3   6      756.03      636.05     74.80 o 
  -8  -3   6     2468.87     2192.30    113.13 o 
  -7  -3   6      259.73      161.96     57.93 o 
  -6  -3   6      252.74      155.43     49.99 o 
  -5  -3   6      725.60      882.29     60.39 o 
  -4  -3   6     6898.95     7536.35    136.14 o 
  -3  -3   6     3738.14     4149.30     93.12 o 
  -2  -3   6        4.29        1.54     24.80 o 
  -1  -3   6      291.31      418.30     34.86 o 
   0  -3   6     1509.69     1401.45    884.83 o 
   1  -3   6     5897.10     5570.02    105.75 o 
   2  -3   6    32111.68    33875.97    240.78 o 
   3  -3   6     6482.36     6256.59    100.99 o 
   4  -3   6      355.89      396.45     31.97 o 
   5  -3   6        8.49       26.80     26.80 o 
   6  -3   6     1352.98     1460.15     61.25 o 
   7  -3   6     1263.21     1599.40     69.46 o 
   8  -3   6      119.20      201.36     30.96 o 
   9  -3   6       36.03       85.02     35.24 o 
  10  -3   6       56.94       53.66     35.77 o 
 -10  -2   6       70.49      165.04     61.62 o 
  -9  -2   6      884.49      685.63     75.41 o 
  -8  -2   6      390.72      451.34     57.03 o 
  -7  -2   6       30.35       34.50     44.18 o 
  -6  -2   6     1170.90     1266.77     76.58 o 
  -5  -2   6     9621.03    10551.11    163.49 o 
  -4  -2   6    25610.85    27883.29    240.78 o 
  -3  -2   6    14116.76    14611.77    161.40 o 
  -2  -2   6     2822.00     2750.35     71.31 o 
  -1  -2   6      429.92      390.66     30.70 o 
   0  -2   6    51732.18    54449.91   3709.41 o 
   1  -2   6     9139.83     8210.46    120.76 o 
   2  -2   6     2644.85     2270.10     62.00 o 
   3  -2   6     1265.69     1546.60     49.43 o 
   4  -2   6     1456.72     1802.22     55.12 o 
   5  -2   6      526.57      609.77     40.08 o 
   6  -2   6      602.84      753.04     46.16 o 
   7  -2   6      808.24      967.11     53.69 o 
   8  -2   6       33.25        2.14     32.67 o 
   9  -2   6      163.11      139.25     40.15 o 
  10  -2   6       46.59       36.00     35.05 o 
  11  -2   6       21.43       25.48     33.82 o 
 -10  -1   6      809.47      851.50     84.63 o 
  -9  -1   6     1591.24     1583.97     90.56 o 
  -8  -1   6      613.82      673.86     67.03 o 
  -7  -1   6      458.10      556.91     63.98 o 
  -6  -1   6     3432.56     3335.33    107.47 o 
  -5  -1   6     1890.51     2009.46     78.23 o 
  -4  -1   6     5723.76     6116.56    118.21 o 
  -3  -1   6      218.50      216.47     31.62 o 
  -2  -1   6     3484.63     3994.96     82.70 o 
  -1  -1   6     7596.65     8061.79    112.62 o 
   0  -1   6      638.64      803.64     28.95 o 
   1  -1   6     1120.46     1015.55     21.32 o 
   2  -1   6     1545.16     1429.90     23.89 o 
   3  -1   6     2045.07     1407.50     22.56 o 
   4  -1   6      129.02       55.71     20.97 o 
   5  -1   6     7036.68     8076.05    118.69 o 
   6  -1   6     6834.41     6591.97    115.60 o 
   7  -1   6      848.25      915.10     55.00 o 
   8  -1   6      348.43       38.92     33.68 o 
   9  -1   6      103.08       22.30     37.26 o 
  11  -1   6       58.22       37.91     37.91 o 
 -10   0   6       48.75       29.79     59.59 o 
  -9   0   6      137.39      132.67     50.31 o 
  -8   0   6      520.76      477.51     64.87 o 
  -7   0   6      363.86      435.40     56.43 o 
  -6   0   6       18.01        7.46     42.86 o 
  -5   0   6      943.92     1002.80     61.91 o 
  -4   0   6      246.63      324.13     37.05 o 
  -3   0   6     2970.25     3061.84     79.08 o 
  -2   0   6     3149.56     3363.14     75.61 o 
  -1   0   6     3443.19     3952.21     81.36 o 
   0   0   6     1497.70     1309.99     35.81 o 
   1   0   6     9356.30     9987.20    122.93 o 
   2   0   6     1677.10     1933.87     53.21 o 
   3   0   6     3639.40     4229.64     76.47 o 
   4   0   6     6077.63     6250.92     96.98 o 
   5   0   6      211.29       29.56     29.56 o 
   6   0   6     1008.68      718.15     23.73 o 
   7   0   6      160.15       25.99     31.67 o 
   8   0   6        3.07       32.80     32.80 o 
   9   0   6     1854.40     1459.52     35.57 o 
  10   0   6     1053.73      923.09     37.10 o 
  11   0   6      288.79      397.26     52.79 o 
 -10   1   6       11.29       90.47     50.66 o 
  -9   1   6       21.96       86.12     49.17 o 
  -8   1   6       21.77       49.92     48.87 o 
  -7   1   6       93.10      149.20     45.55 o 
  -6   1   6      307.78      294.84     51.41 o 
  -5   1   6     1426.74     1512.74     74.11 o 
  -4   1   6      962.42      963.15     53.66 o 
  -3   1   6        0.70       28.04     22.98 o 
  -2   1   6     1606.69     1992.22     61.38 o 
  -1   1   6      565.62      450.69     34.08 o 
   0   1   6     6499.86     6628.58    221.20 o 
   1   1   6    10747.09    11399.61    132.66 o 
   2   1   6     6945.02     6987.13     99.96 o 
   3   1   6    27595.76    26990.98    188.74 o 
   4   1   6    33212.35    31895.50    212.61 o 
   5   1   6    27430.67    27706.35    208.76 o 
   6   1   6     5036.91     4934.79    101.54 o 
   7   1   6     2247.31     2472.67     79.54 o 
   8   1   6     1923.09     2080.92     74.79 o 
   9   1   6     1011.68     1084.70     64.26 o 
  10   1   6     1486.39     1539.14     79.56 o 
  11   1   6       20.68       62.62     35.74 o 
  -9   2   6      140.27      165.52     56.96 o 
  -8   2   6       34.42        9.66     50.75 o 
  -6   2   6     2465.01     1858.98     42.50 o 
  -5   2   6        0.28       62.58     30.37 o 
  -4   2   6     2834.39     2408.38     35.82 o 
  -3   2   6     8518.43     8147.20    131.37 o 
  -2   2   6    43896.97    42680.15    271.67 o 
  -1   2   6    48900.04    47704.95    283.00 o 
   0   2   6     4419.57     4133.06    179.93 o 
   1   2   6      293.36      279.69     29.39 o 
   2   2   6     8840.14     9067.49    117.88 o 
   3   2   6    18619.89    19845.20    169.38 o 
   4   2   6      589.54      511.12     38.95 o 
   5   2   6     1657.98     1840.92     61.23 o 
   6   2   6        0.03        3.37     26.30 o 
   7   2   6       24.09       56.43     29.67 o 
   8   2   6        2.49       76.69     35.11 o 
   9   2   6     1712.19     1773.88     78.45 o 
  10   2   6      662.87      574.74     59.30 o 
  11   2   6        1.44       43.22     36.60 o 
  12   2   6       29.05      100.33     37.77 o 
  -9   3   6      165.46      105.65     47.18 o 
  -8   3   6     1382.61     1088.21     47.61 o 
  -7   3   6      456.36      466.10     60.55 o 
  -6   3   6      414.24      507.79     55.86 o 
  -5   3   6       15.06       12.13     37.11 o 
  -4   3   6     2322.97     2533.44     89.23 o 
  -3   3   6      100.39      138.91     43.34 o 
  -2   3   6     1845.39     1657.77     27.96 o 
   0   3   6        3.98        0.40     34.02 o 
   1   3   6     3884.80     3967.31     85.88 o 
   2   3   6    31722.60    32348.32    226.56 o 
   3   3   6    13181.35    13239.24    151.25 o 
   4   3   6     1929.69     1924.63     63.68 o 
   5   3   6      401.30      547.98     42.82 o 
   6   3   6      180.24      164.81     38.70 o 
   7   3   6     2458.06     2478.91     81.97 o 
   8   3   6      109.01       78.72     40.16 o 
   9   3   6      624.10      482.66     55.89 o 
  10   3   6       85.06       15.87     46.45 o 
  11   3   6      180.80      228.58     46.60 o 
  12   3   6        0.15        8.96     44.31 o 
  -9   4   6      145.69       60.12     60.12 o 
  -8   4   6       71.02       87.21     54.16 o 
  -7   4   6      117.96      334.76     59.87 o 
  -6   4   6        5.65       60.93     40.86 o 
  -5   4   6     2581.38     2945.54    103.12 o 
  -4   4   6     9605.80    10158.76    159.21 o 
  -3   4   6     5323.39     4978.93    116.21 o 
  -2   4   6     6864.98     6423.23    121.96 o 
  -1   4   6       17.34       34.69     26.59 o 
   0   4   6     6874.89     6646.06    569.30 o 
   1   4   6     1338.47     1301.00     56.60 o 
   2   4   6      398.37      325.32     39.42 o 
   3   4   6      236.03      249.61     31.46 o 
   4   4   6     2009.47     2197.26     70.72 o 
   5   4   6     3906.54     3990.26     99.05 o 
   6   4   6        0.18        6.89     37.32 o 
   7   4   6        5.83        2.35     42.03 o 
   8   4   6      304.36      283.40     43.60 o 
   9   4   6      186.31      166.61     50.25 o 
  10   4   6       12.24       40.41     40.41 o 
  11   4   6      179.08      153.77     52.54 o 
  12   4   6      539.86      521.11     63.11 o 
  -8   5   6      141.37      144.01     56.72 o 
  -7   5   6       13.92       77.84     47.47 o 
  -6   5   6      234.56      278.32     57.88 o 
  -5   5   6        8.92       39.39     43.76 o 
  -4   5   6      320.26      285.35     50.43 o 
  -3   5   6        0.19       24.09     33.04 o 
  -2   5   6      445.38      431.51     46.14 o 
  -1   5   6      241.11      185.15     40.10 o 
   0   5   6      373.75      390.27    231.18 o 
   1   5   6     1837.89     2049.79     72.25 o 
   2   5   6     1547.90     1547.67     62.70 o 
   3   5   6      117.39       99.52     29.64 o 
   4   5   6      186.83      208.70     35.56 o 
   5   5   6     5570.32     5564.21    122.43 o 
   6   5   6    10384.89    11437.92    173.26 o 
   7   5   6     4074.42     4111.56    124.30 o 
   8   5   6     2591.95     2543.50    102.91 o 
   9   5   6        2.91       74.84     48.97 o 
  10   5   6      709.42      586.42     68.78 o 
  11   5   6      117.84      150.24     53.21 o 
  12   5   6       15.83       48.62     48.62 o 
  -7   6   6       74.87       83.35     52.31 o 
  -6   6   6       37.63       19.99     51.04 o 
  -5   6   6        0.72       24.42     45.19 o 
  -4   6   6      338.60      408.46     50.50 o 
  -3   6   6     1489.32     1325.16     78.47 o 
  -2   6   6      111.67       38.87     33.85 o 
  -1   6   6     1054.11      953.49     63.41 o 
   0   6   6     3682.69     3774.79    351.46 o 
   1   6   6     7398.55     7242.24    140.22 o 
   2   6   6     4631.46     4635.97    109.76 o 
   3   6   6       64.27      149.53     33.32 o 
   4   6   6       22.88       23.22     35.26 o 
   5   6   6      611.60      751.90     57.18 o 
   6   6   6       92.36       67.74     47.33 o 
   7   6   6     1743.04     1721.44     94.09 o 
   8   6   6      722.78      746.55     75.52 o 
   9   6   6      553.15      775.52     73.96 o 
  10   6   6      450.85      639.40     75.67 o 
  11   6   6      378.41      626.80     84.41 o 
  -7   7   6       50.44        7.68     58.30 o 
  -6   7   6      106.95       72.16     58.22 o 
  -5   7   6      172.41      193.09     55.12 o 
  -4   7   6       37.16       52.91     43.53 o 
  -3   7   6      403.45      327.85     54.96 o 
  -2   7   6      685.45      623.17     63.40 o 
  -1   7   6     1411.02     1294.92     79.82 o 
   0   7   6     5953.51     5789.61    673.19 o 
   1   7   6     7262.36     7214.05    150.50 o 
   2   7   6       11.56       93.84     32.00 o 
   3   7   6     4015.15     3437.61    102.64 o 
   4   7   6     9988.16     9622.01    173.80 o 
   5   7   6    15815.70    15973.93    219.36 o 
   6   7   6     5148.38     5546.13    143.63 o 
   7   7   6      393.94      358.21     65.01 o 
   8   7   6      556.21      682.76     73.71 o 
   9   7   6      813.44     1050.88     90.30 o 
  10   7   6      600.42      621.88     88.07 o 
  11   7   6      176.51      263.82     71.59 o 
  -6   8   6      804.28     1045.59     88.84 o 
  -5   8   6      278.17      473.49     62.99 o 
  -4   8   6       63.77      164.39     53.16 o 
  -3   8   6      463.61      476.77     60.43 o 
  -2   8   6     5703.23     5109.55    147.08 o 
  -1   8   6     5889.48     5687.87    147.76 o 
   0   8   6     1330.83     1466.64    295.66 o 
   1   8   6       58.57      104.30     43.31 o 
   2   8   6      188.58      256.60     42.47 o 
   3   8   6     2038.51     1804.92     84.98 o 
   4   8   6       33.52       87.86     46.59 o 
   5   8   6     1727.37     1671.32     89.87 o 
   6   8   6      461.85      550.21     61.80 o 
   7   8   6     1159.42     1253.42     85.57 o 
   8   8   6      678.13      605.67     82.52 o 
   9   8   6      114.32       52.52     74.08 o 
  10   8   6       38.84       38.52     74.69 o 
  11   8   6        0.97       15.92     80.06 o 
  -5   9   6       28.03       15.83     56.66 o 
  -4   9   6       55.39       11.37     55.36 o 
  -3   9   6      320.50      234.04     62.38 o 
  -2   9   6      538.76      542.36     66.74 o 
  -1   9   6      300.70      192.64     63.03 o 
   0   9   6      413.52      459.15     44.33 o 
   1   9   6       32.92      126.14     45.27 o 
   2   9   6     1788.63     1465.75     84.87 o 
   3   9   6     1499.48     1305.38     84.65 o 
   4   9   6       17.65       16.69     43.77 o 
   5   9   6       51.04       52.59     46.13 o 
   6   9   6       65.80        7.51     57.31 o 
   7   9   6      493.76      583.99     80.09 o 
   8   9   6      680.03      741.45     95.58 o 
   9   9   6      647.35      646.55     99.96 o 
  10   9   6      186.33      232.68     81.00 o 
  -4  10   6      258.16      254.90     56.09 o 
  -3  10   6       37.51       24.37     50.74 o 
  -2  10   6      330.29      261.25     67.21 o 
  -1  10   6      126.76      118.62     50.27 o 
   0  10   6      594.65      647.70     55.04 o 
   1  10   6      125.43      213.31     54.31 o 
   2  10   6       27.18       14.01     52.09 o 
   3  10   6       29.70       10.71     50.92 o 
   4  10   6      516.50      480.14     72.14 o 
   5  10   6     1455.03     1551.45     97.17 o 
   6  10   6       42.84       88.73     62.20 o 
   7  10   6      855.12      770.37     97.77 o 
   8  10   6      568.58      633.17    100.87 o 
   9  10   6        1.00      112.39     68.85 o 
  10  10   6       20.44       40.92     90.03 o 
  -3  11   6        3.05       56.57     56.57 o 
  -2  11   6       76.85       17.75     62.94 o 
  -1  11   6        0.75        4.38     59.53 o 
   0  11   6      322.15      293.67     46.30 o 
   1  11   6     1362.50     1441.71     98.42 o 
   2  11   6     1047.24      931.48     88.69 o 
   3  11   6     1403.07     1264.31     99.28 o 
   4  11   6      588.20      495.20     77.31 o 
   5  11   6     1058.73      967.64     94.64 o 
   6  11   6     1380.32     1390.61    108.50 o 
   7  11   6      971.27     1026.16    108.39 o 
   8  11   6      735.52      755.54    102.77 o 
   9  11   6        0.07       12.08     82.45 o 
  -1  12   6       65.13        0.00     64.29 o 
   0  12   6      153.17      129.83     69.29 o 
   1  12   6      605.47      830.12     89.75 o 
   2  12   6      206.76      317.78     72.65 o 
   3  12   6       81.20       87.12     59.46 o 
   4  12   6       83.46       71.77     64.60 o 
   5  12   6       35.03       30.18     69.78 o 
   6  12   6       48.02       79.99     73.36 o 
   7  12   6      632.21      637.43     98.24 o 
   8  12   6      704.24      580.18    114.86 o 
   1  13   6      887.38      929.12    105.87 o 
   2  13   6       70.25       80.32     71.30 o 
   3  13   6       16.34       98.60     62.45 o 
   4  13   6      212.24      308.42     77.84 o 
   5  13   6     1099.08      933.40    112.80 o 
   6  13   6      272.26      156.35     97.06 o 
  -4 -12   7     2542.06     2353.35    142.25 o 
  -3 -12   7     1572.74     1557.92    109.64 o 
  -2 -12   7       65.46      106.44     60.55 o 
  -1 -12   7      181.64       79.01     61.42 o 
   0 -12   7       11.77       19.88     29.35 o 
   1 -12   7        0.55       50.21     50.21 o 
  -6 -11   7      139.73      115.52     85.93 o 
  -5 -11   7     1139.61     1119.63    101.30 o 
  -4 -11   7     3309.97     3059.29    143.90 o 
  -3 -11   7     1949.55     2320.19    119.09 o 
  -2 -11   7     1613.77     1605.47    104.87 o 
  -1 -11   7      296.48      214.02     69.96 o 
   0 -11   7      880.29      815.90     50.18 o 
   1 -11   7     1329.75     1462.41     96.92 o 
   2 -11   7      890.33     1165.09    100.15 o 
   3 -11   7      881.22      895.47     84.04 o 
  -7 -10   7       77.66      101.63     90.99 o 
  -6 -10   7      951.65      871.27     96.08 o 
  -5 -10   7     1760.84     1761.46    112.31 o 
  -4 -10   7     4226.06     4294.16    152.43 o 
  -3 -10   7     1675.25     1847.71    102.72 o 
  -2 -10   7      179.35      175.66     51.26 o 
  -1 -10   7      777.28      704.95     64.44 o 
   0 -10   7      149.43      100.75     32.86 o 
   1 -10   7        1.10       43.62     40.84 o 
   2 -10   7      304.51      291.57     67.60 o 
   3 -10   7        4.00       21.12     39.43 o 
   4 -10   7       54.83       75.63     33.97 o 
   5 -10   7      144.66      132.54     42.98 o 
  -8  -9   7      740.81      779.09    110.52 o 
  -7  -9   7      411.56      320.87     85.47 o 
  -6  -9   7      159.35      176.79     68.42 o 
  -5  -9   7      357.04      382.45     72.62 o 
  -4  -9   7        5.58       36.06     56.18 o 
  -3  -9   7      104.42      104.94     49.50 o 
  -2  -9   7      342.03      371.21     55.99 o 
  -1  -9   7      206.62      185.02     43.45 o 
   0  -9   7        4.58       78.60     60.48 o 
   1  -9   7      192.07       58.55     48.52 o 
   2  -9   7      245.07      296.53     50.85 o 
   3  -9   7      707.81      658.30     61.23 o 
   4  -9   7      478.10      499.38     50.27 o 
   5  -9   7      118.39      224.90     40.60 o 
   6  -9   7      188.81      296.99     45.65 o 
  -8  -8   7      169.54      206.24     77.52 o 
  -7  -8   7      197.61      169.67     76.36 o 
  -6  -8   7       94.91       24.54     66.37 o 
  -5  -8   7       38.77       40.18     59.39 o 
  -4  -8   7     1209.44     1229.88     82.13 o 
  -3  -8   7      813.48      870.26     69.07 o 
  -2  -8   7      306.53      376.86     50.55 o 
  -1  -8   7      135.23      220.78     43.87 o 
   0  -8   7       98.05       92.12     31.65 o 
   1  -8   7     3108.45     2885.97    110.90 o 
   2  -8   7        6.08       48.23     37.96 o 
   3  -8   7     1590.44     1614.03     79.05 o 
   4  -8   7     1628.20     1680.43     75.44 o 
   5  -8   7     4177.79     4302.41    114.25 o 
   6  -8   7     1090.52     1390.91     73.33 o 
   7  -8   7        4.51       40.80     36.18 o 
  -9  -7   7       49.21       43.91     75.97 o 
  -8  -7   7      212.92      193.23     73.36 o 
  -7  -7   7      697.33      743.96     90.26 o 
  -6  -7   7     3440.88     3121.41    135.07 o 
  -5  -7   7     2035.94     1940.09    104.97 o 
  -4  -7   7       40.54      108.35     45.66 o 
  -3  -7   7      953.03      952.06     65.44 o 
  -2  -7   7    15801.39    15437.43    211.63 o 
  -1  -7   7    32016.39    31149.65    283.23 o 
   0  -7   7     2497.68     2572.95     73.81 o 
   1  -7   7     2584.54     2709.54    102.83 o 
   2  -7   7      932.35      846.42     64.91 o 
   3  -7   7     6342.72     6424.51    136.75 o 
   4  -7   7     1564.32     1761.44     72.99 o 
   5  -7   7      127.12       31.03     31.03 o 
   6  -7   7      319.04      381.01     43.05 o 
   7  -7   7       12.06       33.58     31.94 o 
   8  -7   7        1.90       12.58     36.84 o 
  -9  -6   7      622.65      664.95     91.62 o 
  -8  -6   7     2661.59     2562.85    131.91 o 
  -7  -6   7     2356.91     2390.55    124.45 o 
  -6  -6   7     2402.87     2309.65    112.41 o 
  -5  -6   7      856.91      840.68     74.59 o 
  -4  -6   7     4362.16     4691.39    126.23 o 
  -3  -6   7     1946.09     2060.25     86.82 o 
  -2  -6   7      725.69      742.73     57.02 o 
  -1  -6   7     1230.45     1223.74     66.01 o 
   0  -6   7      107.71      146.69     25.90 o 
   1  -6   7      291.18      360.26     48.90 o 
   2  -6   7     8743.62     7405.28     36.18 o 
   3  -6   7     5852.15     5723.97    122.83 o 
   4  -6   7     1873.31     2022.85     71.34 o 
   5  -6   7     1489.30     1696.57     69.52 o 
   6  -6   7      113.41      103.59     35.04 o 
   7  -6   7      147.94      145.71     35.69 o 
   8  -6   7       30.68        7.16     36.94 o 
   9  -6   7       20.00       77.68     35.35 o 
  -9  -5   7      396.75      400.64     85.01 o 
  -8  -5   7      255.70      272.10     72.99 o 
  -7  -5   7     1000.82     1187.69     96.90 o 
  -6  -5   7     1581.02     1576.67     98.98 o 
  -5  -5   7     3086.82     3200.38    114.48 o 
  -4  -5   7    13254.89    14340.00    202.86 o 
  -3  -5   7    11269.78    11271.43    173.08 o 
  -2  -5   7    22829.57    23084.96    227.28 o 
  -1  -5   7     8041.27     8196.92    137.17 o 
   0  -5   7     1303.35     1381.41     66.14 o 
   1  -5   7     1194.89     1210.13     60.34 o 
   2  -5   7      248.29       26.24     30.54 o 
   3  -5   7     2045.01     1601.19     25.08 o 
   4  -5   7       11.61       13.17     30.43 o 
   5  -5   7       66.02       94.23     30.23 o 
   6  -5   7      301.90      362.67     43.03 o 
   7  -5   7       11.48       54.14     33.69 o 
   8  -5   7        1.33       11.40     33.24 o 
   9  -5   7       28.94       50.80     33.72 o 
 -10  -4   7      533.93      459.80     98.76 o 
  -9  -4   7     2776.52     2994.16    145.72 o 
  -8  -4   7     3510.66     3417.07    148.86 o 
  -7  -4   7      512.78      686.60     73.96 o 
  -6  -4   7        2.14       19.24     54.68 o 
  -5  -4   7       34.92       22.18     43.08 o 
  -4  -4   7     4705.62     5427.46    126.76 o 
  -3  -4   7     1756.83     1832.77     74.47 o 
  -2  -4   7       99.76       64.16     33.06 o 
  -1  -4   7     1861.26     1987.52     67.74 o 
   0  -4   7      529.78      545.64     30.22 o 
   1  -4   7      893.85      816.26     53.22 o 
   2  -4   7      227.04      312.74     34.41 o 
   3  -4   7      470.80      387.23     38.31 o 
   4  -4   7      299.88      349.66     37.09 o 
   5  -4   7     1795.71     2134.84     69.39 o 
   6  -4   7     2758.36     3207.64     89.24 o 
   7  -4   7     1568.81     1861.34     72.60 o 
   8  -4   7     1467.99      987.65     36.66 o 
   9  -4   7      170.44      264.41     40.09 o 
  10  -4   7       86.72      108.39     33.22 o 
 -10  -3   7        5.75       48.52     64.44 o 
  -9  -3   7        1.72       21.56     63.01 o 
  -8  -3   7      705.42      634.45     84.86 o 
  -7  -3   7     1026.41     1052.96     85.89 o 
  -6  -3   7        0.81       47.09     47.09 o 
  -5  -3   7      787.97      825.75     67.02 o 
  -4  -3   7       47.58       35.11     38.82 o 
  -3  -3   7     3907.53     3982.99     98.69 o 
  -2  -3   7       25.99       14.65     22.57 o 
  -1  -3   7     3739.58     3933.60     90.77 o 
   0  -3   7     5160.41     5421.51    327.54 o 
   1  -3   7    16068.16    15657.61     23.11 o 
   2  -3   7     7065.88     5956.24     26.48 o 
   3  -3   7      221.30       40.32     23.29 o 
   4  -3   7       28.35       11.33     27.25 o 
   5  -3   7       19.21       17.26     24.17 o 
   6  -3   7      126.36       26.19     26.19 o 
   7  -3   7       66.77       89.50     31.42 o 
   8  -3   7      160.48      130.17     36.00 o 
   9  -3   7      302.23      280.42     42.31 o 
  10  -3   7      172.83      207.83     42.47 o 
 -10  -2   7       18.00        8.43     60.09 o 
  -9  -2   7       18.80       61.12     57.35 o 
  -8  -2   7       88.16       45.51     56.01 o 
  -7  -2   7      181.34      256.22     55.28 o 
  -6  -2   7      224.57      201.68     49.47 o 
  -5  -2   7     1162.94     1094.87     71.05 o 
  -4  -2   7       38.32       99.94     38.40 o 
  -3  -2   7      264.94      271.47     36.41 o 
  -2  -2   7        7.68       23.00     25.03 o 
  -1  -2   7      258.82      285.57     35.06 o 
   0  -2   7     6821.32     7031.85    679.45 o 
   1  -2   7    19395.84    19612.23    195.68 o 
   2  -2   7     3498.81     3398.07     80.46 o 
   3  -2   7      184.46        0.00     16.85 o 
   4  -2   7     6736.36     5475.44     19.77 o 
   5  -2   7    23832.63    19758.27     32.88 o 
   6  -2   7    10955.51     8231.07     29.25 o 
   7  -2   7      401.68      480.77     44.34 o 
   8  -2   7       54.68       91.65     31.68 o 
  10  -2   7      407.43      496.65     50.48 o 
  11  -2   7        2.35       42.92     33.68 o 
 -10  -1   7      188.23      178.70     65.59 o 
  -9  -1   7       52.26      156.10     59.09 o 
  -8  -1   7       81.78       74.61     49.49 o 
  -7  -1   7      450.25      435.47     62.32 o 
  -6  -1   7     4854.51     4753.06    131.03 o 
  -5  -1   7    12589.68    13034.69    191.39 o 
  -4  -1   7     2124.33     2166.42     81.34 o 
  -3  -1   7       14.27       60.76     31.80 o 
  -2  -1   7    27847.76    28569.67    227.46 o 
  -1  -1   7    63498.58    62510.81    328.70 o 
   0  -1   7    19572.32    18775.62   1049.79 o 
   1  -1   7    21383.44    20779.23    193.73 o 
   2  -1   7       54.33       95.79     23.63 o 
   3  -1   7     5325.99     5416.52     94.31 o 
   4  -1   7      184.41      166.05     31.60 o 
   5  -1   7      472.32      452.77     36.05 o 
   6  -1   7       49.22       38.39     28.14 o 
   7  -1   7      545.04      675.44     43.25 o 
   8  -1   7      294.45      355.90     47.21 o 
   9  -1   7        7.51       26.55     32.68 o 
  10  -1   7        4.05        7.26     35.11 o 
  11  -1   7       20.27       42.97     34.97 o 
  -9   0   7       14.45       26.04     52.08 o 
  -8   0   7      609.41      764.80     71.89 o 
  -7   0   7     1871.92     2110.79     95.93 o 
  -6   0   7     1575.56     1615.08     83.39 o 
  -5   0   7     3281.71     3665.43    107.42 o 
  -4   0   7      622.12      753.30     54.61 o 
  -3   0   7       14.70       19.30     35.39 o 
  -2   0   7     3566.94     3819.18     89.78 o 
  -1   0   7      233.30      332.74     35.35 o 
   0   0   7     4635.68     4667.66    339.31 o 
   1   0   7     6919.51     6983.77    112.09 o 
   2   0   7    14252.05    15286.30    156.95 o 
   3   0   7     6674.05     6721.49    103.23 o 
   4   0   7     1557.72     1441.23     52.50 o 
   5   0   7     1265.85     1298.39     50.55 o 
   6   0   7       51.28       33.65     33.65 o 
   7   0   7       33.82       62.48     29.05 o 
   8   0   7       93.46        0.00     33.04 o 
   9   0   7      662.50      493.16     35.72 o 
  10   0   7      135.50      129.16     39.70 o 
  11   0   7      225.97      260.03     43.73 o 
  -9   1   7      305.86      291.55     63.23 o 
  -8   1   7      761.49      835.07     81.31 o 
  -7   1   7     1755.44     1770.43     99.33 o 
  -6   1   7     3959.97     3869.65    120.74 o 
  -5   1   7      421.62      466.97     51.93 o 
  -4   1   7     5349.36     5287.81    119.32 o 
  -3   1   7     2811.90     2754.90     81.88 o 
  -2   1   7    17164.76    17263.33    180.74 o 
  -1   1   7     1915.99     1731.40     60.65 o 
   0   1   7     4999.29     5884.25    328.87 o 
   1   1   7      380.63      370.44     31.95 o 
   2   1   7     2192.99     2394.69     66.20 o 
   3   1   7       70.58      117.59     23.00 o 
   4   1   7     1246.99     1365.04     49.88 o 
   5   1   7     1409.17     1437.05     55.44 o 
   6   1   7      154.66      107.35     31.48 o 
   7   1   7     1217.30     1368.20     60.62 o 
   8   1   7      805.88      870.06     53.91 o 
   9   1   7       38.78       90.45     32.99 o 
  10   1   7      216.68      184.89     45.24 o 
  11   1   7      105.92      135.30     39.65 o 
  -9   2   7      500.79      508.28     72.61 o 
  -8   2   7     1178.26     1066.16     88.67 o 
  -7   2   7      238.29      276.14     56.47 o 
  -6   2   7      410.06      489.77     59.91 o 
  -5   2   7      154.88      154.13     40.72 o 
  -4   2   7     2039.81     2235.92     80.72 o 
  -3   2   7        1.40       30.81     30.81 o 
  -2   2   7     1440.54     1499.47     59.83 o 
  -1   2   7     1111.60     1223.66     54.30 o 
   0   2   7      154.07      138.70     27.54 o 
   1   2   7     6506.11     6928.20    113.80 o 
   2   2   7     6402.79     6394.65    108.34 o 
   3   2   7    11370.56    11244.68    138.45 o 
   4   2   7     7240.52     7261.84    113.81 o 
   5   2   7      841.62      957.60     47.04 o 
   6   2   7     5397.11     5559.35    110.21 o 
   7   2   7     3867.77     3898.51     98.87 o 
   8   2   7     8654.66     9204.27    149.20 o 
   9   2   7     1305.95     1244.64     71.18 o 
  10   2   7      150.37      205.75     42.08 o 
  11   2   7       56.81       80.65     45.12 o 
  -9   3   7       33.66       98.61     55.86 o 
  -8   3   7      122.58      134.16     60.34 o 
  -7   3   7      206.92      151.80     56.42 o 
  -6   3   7       11.77       14.87     45.70 o 
  -5   3   7       36.70       32.48     43.82 o 
  -4   3   7     1119.77     1054.36     63.33 o 
  -3   3   7    15544.84    15407.12    189.75 o 
  -2   3   7     3370.10     3090.76     89.52 o 
  -1   3   7      357.52      343.17     38.33 o 
   0   3   7     3821.63     3777.10     99.11 o 
   1   3   7    18772.60    19468.07    198.28 o 
   2   3   7    10707.71    10873.62    144.53 o 
   3   3   7       56.83       50.74     25.58 o 
   4   3   7      104.43      157.71     30.02 o 
   5   3   7      125.42      211.48     32.82 o 
   6   3   7      177.95      251.30     39.84 o 
   7   3   7     1459.61     1591.59     72.80 o 
   8   3   7     5843.86     5727.40    129.21 o 
   9   3   7       85.85      154.52     36.22 o 
  10   3   7       39.66        5.17     40.51 o 
  11   3   7      193.67      281.09     53.76 o 
  -8   4   7        3.35       30.38     48.76 o 
  -7   4   7      336.44      360.82     64.48 o 
  -6   4   7       52.00        3.33     45.11 o 
  -5   4   7      698.78      537.03     63.51 o 
  -4   4   7       15.90        5.35     41.68 o 
  -3   4   7        4.68        4.73     38.93 o 
  -2   4   7      608.89      629.28     50.38 o 
  -1   4   7      497.08      501.97     44.83 o 
   0   4   7    11007.96    10570.96    157.83 o 
   1   4   7    24608.95    24913.23    230.24 o 
   2   4   7    12523.29    11282.85     31.52 o 
   3   4   7     2471.95     2147.73     27.99 o 
   4   4   7       14.58       51.92     28.85 o 
   5   4   7    17309.37    19084.59    207.27 o 
   6   4   7    14490.62    16368.92    202.61 o 
   7   4   7      378.62      532.03     53.02 o 
   8   4   7      156.00      212.74     43.78 o 
   9   4   7      469.27      514.58     56.78 o 
  10   4   7      421.01      443.28     58.74 o 
  11   4   7       13.03       48.16     45.26 o 
  -8   5   7       57.12      139.95     59.58 o 
  -7   5   7       59.85       18.43     57.45 o 
  -6   5   7     2696.73     2835.86    120.15 o 
  -5   5   7     3813.86     4082.66    130.03 o 
  -4   5   7     3053.63     3416.61    114.14 o 
  -3   5   7      576.94      577.20     53.51 o 
  -2   5   7     5529.78     4838.73    121.56 o 
  -1   5   7    10139.96     9655.83    166.13 o 
   0   5   7     7093.85     6220.70    502.35 o 
   1   5   7     5396.78     5749.80    121.03 o 
   2   5   7      326.16      460.13     43.08 o 
   3   5   7     5994.66     5915.32    121.81 o 
   4   5   7      127.50       74.72     35.68 o 
   5   5   7     1503.36     1494.36     73.44 o 
   6   5   7      215.58      205.41     47.18 o 
   7   5   7     2405.60     2816.12    103.93 o 
   8   5   7      347.83      402.39     59.39 o 
   9   5   7        6.05        0.00     49.44 o 
  10   5   7       38.10       15.97     51.28 o 
  11   5   7       37.17       36.31     50.20 o 
  -7   6   7       69.35      133.26     57.42 o 
  -6   6   7      276.88      320.70     64.07 o 
  -5   6   7      422.02      339.92     63.64 o 
  -4   6   7      101.51      140.09     46.95 o 
  -3   6   7       41.61       59.90     41.77 o 
  -2   6   7      382.64      276.55     52.16 o 
  -1   6   7      181.94      133.65     41.93 o 
   0   6   7     2715.45     2670.17    172.00 o 
   1   6   7     3792.52     3727.20    109.25 o 
   2   6   7      495.79      515.91     52.06 o 
   3   6   7      425.31      480.28     45.05 o 
   4   6   7        1.68       24.31     34.12 o 
   5   6   7        9.53       12.88     41.21 o 
   6   6   7     1037.20     1028.63     71.44 o 
   7   6   7      601.31      623.05     63.55 o 
   8   6   7        3.47       16.64     44.79 o 
   9   6   7      335.26      528.18     69.97 o 
  10   6   7       53.65       59.92     66.53 o 
  11   6   7      256.58      427.02     79.34 o 
  -6   7   7      410.63      555.32     70.38 o 
  -5   7   7       31.21       14.24     48.33 o 
  -4   7   7      188.82      196.10     45.11 o 
  -3   7   7      137.30      169.43     40.68 o 
  -2   7   7      883.59      766.94     67.13 o 
  -1   7   7        0.19        6.08     35.66 o 
   0   7   7     1496.58     1351.24     94.39 o 
   1   7   7      949.40      936.74     67.13 o 
   2   7   7        3.83       46.91     34.42 o 
   3   7   7       53.89       52.31     34.72 o 
   4   7   7      276.49      313.11     45.91 o 
   5   7   7      303.15      205.17     57.87 o 
   6   7   7       30.15       18.58     45.11 o 
   7   7   7      190.37      171.88     56.41 o 
   8   7   7     1167.59     1370.06     92.94 o 
   9   7   7      504.00      524.14     78.55 o 
  10   7   7     1080.98     1283.80    102.32 o 
  11   7   7      523.23      576.39     91.86 o 
  -6   8   7       21.35       49.13     49.13 o 
  -5   8   7       15.96       19.53     53.31 o 
  -4   8   7      283.22      265.91     54.41 o 
  -3   8   7       21.18      121.14     43.94 o 
  -2   8   7        0.23       13.27     41.44 o 
   0   8   7       16.42       10.08     31.49 o 
   1   8   7      977.17      868.65     69.30 o 
   2   8   7     2729.11     2670.93    102.99 o 
   3   8   7     6390.76     5704.59    147.62 o 
   4   8   7     9428.63     8530.50    183.01 o 
   5   8   7      731.70      638.73     68.93 o 
   6   8   7      133.94      227.78     52.63 o 
   7   8   7      376.20      376.65     72.86 o 
   8   8   7     3134.96     3503.37    144.91 o 
   9   8   7      408.76      500.61     86.67 o 
  10   8   7       93.10      169.39     78.44 o 
  11   8   7       69.36       79.55     76.31 o 
  -5   9   7       19.68        4.14     55.35 o 
  -4   9   7      250.88      199.83     61.48 o 
  -3   9   7     1932.59     1915.54    109.90 o 
  -2   9   7     1094.17     1038.43     56.31 o 
   0   9   7       66.79        6.20     36.25 o 
   1   9   7     1167.24     1229.92     83.27 o 
   2   9   7     1380.34     1391.60     92.94 o 
   3   9   7       14.61       10.06     52.95 o 
   4   9   7       55.54      154.30     49.19 o 
   5   9   7       83.85       39.77     53.03 o 
   6   9   7      180.71      238.81     61.91 o 
   7   9   7      963.01     1187.78     98.24 o 
   8   9   7     2959.89     3183.01    147.66 o 
   9   9   7      433.81      385.40     82.96 o 
  10   9   7      139.13      133.01     82.53 o 
  -4  10   7       72.22      114.11     58.21 o 
  -3  10   7       55.68      147.04     50.08 o 
  -2  10   7        8.95       49.18     52.08 o 
  -1  10   7       15.74        0.00     58.52 o 
   0  10   7      714.93      725.33    127.44 o 
   1  10   7     3074.10     3145.68    135.30 o 
   2  10   7     2115.35     2147.58    110.35 o 
   3  10   7     1251.13     1385.80     88.16 o 
   4  10   7      548.59      420.18     68.74 o 
   5  10   7     1506.79     1180.06     99.08 o 
   6  10   7     1358.71     1555.32     97.95 o 
   7  10   7       49.59      128.98     65.71 o 
   8  10   7       19.30       64.77     74.16 o 
   9  10   7      243.81      329.18     81.67 o 
  -2  11   7       15.32       40.38     58.94 o 
  -1  11   7      220.51      329.25     63.22 o 
   0  11   7      157.62      141.48     43.67 o 
   1  11   7      203.59      268.52     69.93 o 
   2  11   7        1.12       58.18     58.18 o 
   3  11   7     1707.17     1558.96    108.28 o 
   4  11   7      106.40       73.78     61.72 o 
   5  11   7       14.07       22.95     62.18 o 
   6  11   7       43.74      144.80     63.81 o 
   7  11   7      332.39      278.47     72.76 o 
   8  11   7      198.57      132.97     88.98 o 
   9  11   7        1.97       59.80     85.27 o 
  -1  12   7       16.70       14.32     58.56 o 
   0  12   7       33.89      105.48     40.33 o 
   1  12   7      101.36       82.51     68.27 o 
   2  12   7      107.36      178.79     67.10 o 
   3  12   7        0.08       64.35     64.35 o 
   4  12   7       97.87       39.32     71.53 o 
   5  12   7        1.09       41.17     55.39 o 
   6  12   7      306.73      260.45     72.67 o 
   7  12   7      596.10      502.59     98.34 o 
   2  13   7      173.21      215.64     80.37 o 
   3  13   7      203.19      100.36     72.49 o 
   4  13   7       17.61       60.57     71.21 o 
   5  13   7       26.04       81.00     84.53 o 
  -3 -12   8      307.54      193.59     74.55 o 
  -2 -12   8        2.55       12.96     57.57 o 
  -1 -12   8      263.44      190.32     56.78 o 
   0 -12   8      106.57       56.33     39.28 o 
  -5 -11   8      649.37      538.40     95.09 o 
  -4 -11   8      169.76      210.61     66.15 o 
  -3 -11   8      173.78       34.29     66.55 o 
  -2 -11   8       42.08       11.74     59.46 o 
  -1 -11   8      368.77      455.08     63.25 o 
   0 -11   8       16.14        3.55     33.96 o 
   1 -11   8      617.41      402.74     68.13 o 
   2 -11   8      161.87      265.61     57.55 o 
   3 -11   8       21.42        8.55     48.32 o 
  -6 -10   8      858.73      730.27     96.23 o 
  -5 -10   8     1655.50     1553.00    113.27 o 
  -4 -10   8     2207.90     2109.75    123.39 o 
  -3 -10   8     1139.78     1299.04     92.42 o 
  -2 -10   8     1573.99     1561.59     94.37 o 
  -1 -10   8     7633.54     7133.69    172.87 o 
   0 -10   8     6807.27     6719.36    369.08 o 
   1 -10   8     4513.05     4913.62    152.43 o 
   2 -10   8      649.47      807.19     78.00 o 
   3 -10   8      241.82      257.95     58.98 o 
   4 -10   8      130.25      163.14     47.28 o 
  -7  -9   8      753.16      931.56    105.90 o 
  -6  -9   8     2044.58     1879.30    130.06 o 
  -5  -9   8     3048.53     3010.40    139.31 o 
  -4  -9   8      120.96      171.31     58.25 o 
  -3  -9   8       27.03       21.37     55.24 o 
  -2  -9   8       54.11      138.50     44.91 o 
  -1  -9   8      344.68      396.95     52.05 o 
   0  -9   8       82.10       90.20     83.91 o 
   1  -9   8      309.61      301.45     62.67 o 
   2  -9   8      387.05      263.86     60.99 o 
   3  -9   8      613.20      604.76     61.17 o 
   4  -9   8      151.74      222.09     45.81 o 
   5  -9   8      398.04      411.89     48.16 o 
   6  -9   8      193.21      353.22     42.82 o 
  -8  -8   8       16.20      161.22     66.59 o 
  -7  -8   8      984.25     1011.56    101.63 o 
  -6  -8   8     3083.09     2628.42    138.53 o 
  -5  -8   8      469.13      496.45     76.04 o 
  -4  -8   8      241.29      242.66     61.30 o 
  -3  -8   8     2560.85     2714.33    110.92 o 
  -2  -8   8     8754.85     8693.81    176.06 o 
  -1  -8   8     6018.73     6376.76    145.73 o 
   0  -8   8        8.89       20.59     55.14 o 
   1  -8   8      559.49      502.35     60.89 o 
   2  -8   8      501.81      510.48     57.86 o 
   3  -8   8        6.53       36.55     33.32 o 
   4  -8   8       48.47       91.87     33.64 o 
   5  -8   8       93.42      152.42     34.42 o 
   6  -8   8        0.38       29.84     29.84 o 
   7  -8   8        1.78       62.00     31.00 o 
  -8  -7   8     2504.84     2220.78    142.83 o 
  -7  -7   8     1359.59     1519.03    118.02 o 
  -6  -7   8     3151.58     2897.09    131.65 o 
  -5  -7   8      907.28      850.78     81.26 o 
  -4  -7   8      750.84      621.57     70.75 o 
  -3  -7   8      106.67       52.99     55.40 o 
  -2  -7   8        1.63       41.16     41.16 o 
  -1  -7   8     1741.10     1788.04     80.19 o 
   0  -7   8      808.81      766.87     41.21 o 
   1  -7   8      622.89      583.85     65.02 o 
   2  -7   8      148.01      153.81     36.09 o 
   3  -7   8      661.21      632.42     57.59 o 
   4  -7   8      859.86     1030.72     59.30 o 
   5  -7   8        7.99       33.30     33.30 o 
   6  -7   8      204.94      274.71     39.68 o 
   7  -7   8      322.00      381.81     46.55 o 
   8  -7   8      995.36     1295.25     70.78 o 
  -9  -6   8      206.78      311.58     82.23 o 
  -8  -6   8      316.74      158.28     84.23 o 
  -7  -6   8      331.50      346.17     75.46 o 
  -6  -6   8       45.11       23.33     60.85 o 
  -5  -6   8      950.68     1062.76     79.85 o 
  -4  -6   8       94.22        9.29     46.44 o 
  -3  -6   8     9977.18    10398.32    184.03 o 
  -2  -6   8     2674.18     2772.04     95.79 o 
  -1  -6   8      358.60      368.01     44.29 o 
   0  -6   8     1200.12     1173.79     46.73 o 
   1  -6   8     6288.20     6136.14    140.77 o 
   2  -6   8     9017.42     9777.52    174.40 o 
   3  -6   8     1888.55     1991.20     80.63 o 
   4  -6   8      391.75      397.70     42.44 o 
   5  -6   8      157.58      230.73     34.19 o 
   6  -6   8      497.68      612.58     53.75 o 
   7  -6   8      126.46      119.08     38.46 o 
   8  -6   8      355.99      456.45     48.07 o 
  -9  -5   8       47.42       63.25     71.95 o 
  -8  -5   8        2.35       14.24     64.59 o 
  -7  -5   8      299.82      333.02     68.84 o 
  -6  -5   8      587.87      808.40     76.13 o 
  -5  -5   8     3213.49     3690.70    125.86 o 
  -4  -5   8       18.62       45.50     45.50 o 
  -3  -5   8      141.52      139.83     45.14 o 
  -2  -5   8      234.70      287.69     41.65 o 
  -1  -5   8      578.07      573.88     50.08 o 
   0  -5   8     1575.15     1318.02    845.44 o 
   1  -5   8    12060.40    11713.96    182.64 o 
   2  -5   8     5148.68     5003.17    121.75 o 
   3  -5   8     4863.55     4939.59    112.84 o 
   4  -5   8     1158.12     1257.38     58.50 o 
   5  -5   8     2729.97     2736.29     80.58 o 
   6  -5   8     4969.66     5574.08    119.22 o 
   7  -5   8      941.68     1200.87     63.51 o 
   8  -5   8      725.97      984.86     60.96 o 
   9  -5   8      108.91      202.16     36.03 o 
  -9  -4   8      122.98      125.77     82.75 o 
  -8  -4   8     1799.07     2078.73    124.38 o 
  -7  -4   8      120.59      183.10     65.00 o 
  -6  -4   8     4015.33     4205.75    139.93 o 
  -5  -4   8     7562.13     7879.41    172.22 o 
  -4  -4   8    15352.85    16653.74    221.29 o 
  -3  -4   8    16730.30    17497.12    211.34 o 
  -2  -4   8      352.28      470.11     48.16 o 
  -1  -4   8    14104.55    14690.96    182.38 o 
   0  -4   8    13498.80    14105.00   1048.56 o 
   1  -4   8    25165.38    24688.36    248.58 o 
   2  -4   8     9437.64     8792.87    148.32 o 
   4  -4   8        9.01       37.58     24.96 o 
   5  -4   8       64.29        9.29     28.97 o 
   6  -4   8        1.02       11.62     30.98 o 
   7  -4   8      245.91      274.59     40.88 o 
   8  -4   8      451.66      538.50     47.88 o 
   9  -4   8        0.75       36.78     36.78 o 
  -9  -3   8      487.73      438.08     96.71 o 
  -8  -3   8       16.87       68.26     68.26 o 
  -7  -3   8      217.00      203.13     69.50 o 
  -6  -3   8     3662.15     4065.91    139.96 o 
  -5  -3   8     5752.36     6065.58    153.38 o 
  -4  -3   8      409.78      413.67     58.44 o 
  -3  -3   8      339.16      360.43     47.24 o 
  -2  -3   8     1720.73     1739.70     70.91 o 
  -1  -3   8      111.58       95.18     34.46 o 
   0  -3   8     3589.02     3766.89    213.57 o 
   1  -3   8     6945.29     6886.83    128.43 o 
   2  -3   8        0.34        2.08     25.35 o 
   3  -3   8       37.29       28.27     21.92 o 
   4  -3   8       90.21      122.01     25.44 o 
   5  -3   8      605.29      671.01     43.85 o 
   6  -3   8       55.25       71.35     27.68 o 
   7  -3   8       87.82      101.93     30.76 o 
   8  -3   8      208.36      247.06     38.55 o 
   9  -3   8       96.90      153.96     36.88 o 
  10  -3   8       34.17       66.99     36.00 o 
  -9  -2   8      160.89      137.44     60.91 o 
  -8  -2   8      188.21      249.01     62.04 o 
  -7  -2   8     1700.37     1683.85    103.56 o 
  -6  -2   8     4778.20     5234.57    151.57 o 
  -5  -2   8     2129.67     2342.29     97.93 o 
  -3  -2   8       64.32        2.46     37.30 o 
  -2  -2   8     5741.26     5450.96    113.51 o 
  -1  -2   8     6074.56     5845.85    113.13 o 
   0  -2   8      790.98      885.26    557.91 o 
   1  -2   8      702.85      839.27     46.82 o 
   2  -2   8      279.67      278.87     31.35 o 
   3  -2   8      431.47      494.24     36.95 o 
   4  -2   8     1292.68     1399.98     54.48 o 
   5  -2   8     1184.83     1280.23     54.72 o 
   6  -2   8       19.47        3.58     26.39 o 
   7  -2   8      103.81      101.38     30.99 o 
   8  -2   8      345.43      489.05     43.12 o 
   9  -2   8       58.69      120.46     35.06 o 
  -9  -1   8      105.91       81.07     64.47 o 
  -8  -1   8     1051.30     1134.83     90.24 o 
  -7  -1   8      396.32      334.52     67.06 o 
  -6  -1   8      834.73      787.72     72.50 o 
  -5  -1   8     1599.83     1724.61     84.10 o 
  -4  -1   8      100.69      165.08     40.54 o 
  -3  -1   8      125.71      124.14     35.06 o 
  -2  -1   8      570.65      551.44     47.06 o 
  -1  -1   8     5654.11     6118.82    115.20 o 
   0  -1   8      776.88      783.38     35.17 o 
   1  -1   8     2037.48     2551.14     74.52 o 
   2  -1   8     2018.84     1531.43     25.03 o 
   3  -1   8    13027.56    12046.04     29.75 o 
   4  -1   8    18495.40    15535.61     21.48 o 
   5  -1   8     3097.47     2803.12     75.87 o 
   6  -1   8      287.56      360.42     34.68 o 
   7  -1   8      300.79      379.70     43.49 o 
   8  -1   8     2474.07     2889.16     90.84 o 
   9  -1   8      884.82     1167.41     62.53 o 
  10  -1   8      247.92      338.36     41.77 o 
  11  -1   8       27.37       62.78     34.83 o 
  -9   0   8      118.99      136.86     62.34 o 
  -8   0   8       99.68       70.09     54.93 o 
  -7   0   8      893.79      854.90     75.99 o 
  -6   0   8      209.04      172.57     50.55 o 
  -5   0   8     1185.98     1080.94     70.39 o 
  -4   0   8      347.39      436.82     50.01 o 
  -3   0   8    14092.81    13987.71    184.74 o 
  -2   0   8     7802.65     7644.84    133.65 o 
  -1   0   8    12813.93    12323.49    161.93 o 
   0   0   8      126.39      138.52     23.83 o 
   1   0   8     2347.36     2360.08     70.65 o 
   2   0   8    13990.41    13501.29    159.74 o 
   3   0   8     2705.47     2537.98     70.78 o 
   4   0   8     1090.67     1063.36     48.41 o 
   5   0   8        0.42       10.20     23.17 o 
   6   0   8     1036.72      751.64     23.86 o 
   7   0   8     1130.58      849.49     29.87 o 
   8   0   8     1368.79     1096.88     26.12 o 
   9   0   8      825.19      722.71     32.33 o 
  10   0   8      292.22       55.12     55.12 o 
  11   0   8        3.63        0.00     36.27 o 
  -9   1   8       43.01        7.99     59.59 o 
  -8   1   8      119.31      141.44     60.09 o 
  -7   1   8      871.62      918.42     79.81 o 
  -6   1   8        1.73       45.88     45.88 o 
  -5   1   8      386.85      371.51     51.95 o 
  -4   1   8       37.07      123.51     40.11 o 
  -3   1   8      391.43      365.69     46.67 o 
  -2   1   8      534.21      570.16     46.34 o 
  -1   1   8     1940.35     1865.14     69.00 o 
   0   1   8     1720.90     1731.36     85.63 o 
   1   1   8    22654.94    22453.42    207.85 o 
   2   1   8    16556.80    15404.63    166.45 o 
   3   1   8    19284.25    18624.56    177.53 o 
   4   1   8     9180.52     8734.16    126.46 o 
   5   1   8      419.47      429.55     37.86 o 
   6   1   8     2481.60     2427.57     75.69 o 
   7   1   8      762.20      638.66     46.91 o 
   8   1   8     1092.51     1250.11     61.07 o 
   9   1   8        0.70       13.62     33.93 o 
  10   1   8      346.34      316.19     47.27 o 
  11   1   8       27.52       10.37     39.53 o 
  -8   2   8      828.74      800.05     86.43 o 
  -7   2   8      220.54      215.39     61.59 o 
  -6   2   8     1026.55     1022.00     74.21 o 
  -5   2   8     3321.76     3237.68    114.03 o 
  -4   2   8     9411.07     9378.27    170.59 o 
  -3   2   8    17677.96    16798.92    203.14 o 
  -2   2   8     1660.98     1849.17     71.20 o 
  -1   2   8     3174.10     3108.10     88.89 o 
   0   2   8     1006.50      882.84     36.69 o 
   1   2   8    13853.90    13726.00    172.49 o 
   2   2   8     6650.00     6797.07    118.51 o 
   3   2   8     2386.59     2466.88     71.48 o 
   4   2   8       33.31       13.83     25.87 o 
   5   2   8       87.78        7.04     25.51 o 
   6   2   8        1.17        7.69     29.83 o 
   7   2   8      563.79      532.67     46.30 o 
   8   2   8      645.56      738.32     52.13 o 
   9   2   8        4.56       16.48     37.14 o 
  10   2   8      204.63      178.41     48.12 o 
  11   2   8      483.83      538.00     59.83 o 
  -8   3   8       22.20       57.96     57.96 o 
  -7   3   8       91.39      180.05     63.77 o 
  -6   3   8      243.76       16.40     48.84 o 
  -5   3   8      255.11       11.97     39.38 o 
  -4   3   8      623.86      573.26     59.31 o 
  -3   3   8        8.44       31.76     37.32 o 
  -2   3   8     1757.08     1802.80     73.02 o 
  -1   3   8      103.54       78.60     34.79 o 
   0   3   8     1094.04      911.68     39.18 o 
   1   3   8     2445.19     2584.26     80.76 o 
   2   3   8      671.36      794.96     48.69 o 
   3   3   8        1.51       29.04     26.59 o 
   4   3   8     1191.78     1387.42     61.51 o 
   5   3   8        5.28       41.45     28.48 o 
   6   3   8     3128.37     3209.25     89.90 o 
   7   3   8     3639.12     3378.86     98.20 o 
   8   3   8       50.91       53.40     37.04 o 
   9   3   8       24.69       49.40     33.82 o 
  10   3   8        4.02       13.15     35.82 o 
  11   3   8       76.39      154.19     44.13 o 
  -8   4   8       35.61       48.21     48.21 o 
  -7   4   8      349.63       26.50     51.53 o 
  -6   4   8     1477.05     1307.39     37.95 o 
  -5   4   8      197.84       18.82     49.53 o 
  -2   4   8      741.97      567.55     38.06 o 
  -1   4   8      133.86       18.81     30.79 o 
   0   4   8     3742.60     4059.67     73.58 o 
   1   4   8      715.60      818.72     55.81 o 
   2   4   8     1816.34     1839.71     71.67 o 
   3   4   8     3232.19     3250.71     89.53 o 
   4   4   8      440.95      453.37     47.70 o 
   5   4   8      233.66      320.79     41.86 o 
   6   4   8     2517.24     2573.41     92.91 o 
   7   4   8       83.64      114.17     39.38 o 
   8   4   8      630.65      659.70     58.19 o 
   9   4   8      573.33      649.29     60.62 o 
  10   4   8     1257.24     1411.35     79.53 o 
  11   4   8      821.61      901.01     70.63 o 
  -7   5   8       26.10       43.94     52.50 o 
  -6   5   8        2.67       40.10     54.47 o 
  -5   5   8      331.77      444.56     57.77 o 
  -4   5   8       36.12       11.99     44.13 o 
  -3   5   8        0.47       13.82     41.07 o 
  -2   5   8       19.44        2.46     37.99 o 
  -1   5   8     6492.37     5841.44     41.28 o 
   0   5   8     3145.92     2995.53    194.12 o 
   1   5   8      190.11      201.23     40.94 o 
   2   5   8       48.47      111.97     34.92 o 
   3   5   8     9917.50     9424.55    158.06 o 
   4   5   8    29794.05    29729.09    271.44 o 
   5   5   8     7881.14     7504.50    153.12 o 
   6   5   8     1640.36     1710.63     82.91 o 
   7   5   8        2.89       17.49     41.90 o 
   8   5   8     1404.52     1627.13     88.90 o 
   9   5   8     1153.18     1259.06     86.53 o 
  10   5   8       27.27       38.03     50.15 o 
  11   5   8        2.51       19.62     46.91 o 
  -7   6   8      292.38      427.58     69.59 o 
  -6   6   8       97.49      217.54     54.00 o 
  -5   6   8      689.90      836.21     72.93 o 
  -4   6   8        0.28        0.00     44.05 o 
  -3   6   8     2453.58     2247.62     97.43 o 
  -2   6   8     3600.12     3516.86    112.15 o 
  -1   6   8     7882.15     7618.28    159.27 o 
   0   6   8     5742.01     5995.52    521.20 o 
   1   6   8      197.62      127.04     46.67 o 
   2   6   8     3579.27     3623.36    112.70 o 
   3   6   8        4.81       64.91     45.10 o 
   4   6   8       15.40      258.53     52.81 o 
   5   6   8      879.67      881.58     67.98 o 
   6   6   8     1702.81     1747.60     87.72 o 
   7   6   8       26.54       34.81     50.94 o 
   8   6   8      680.90      956.05     81.63 o 
   9   6   8      399.50      525.37     72.57 o 
  10   6   8      557.07      766.77     86.64 o 
  11   6   8      231.30      220.88     70.13 o 
  -6   7   8        0.25        0.00     55.14 o 
  -5   7   8        7.36        3.81     56.09 o 
  -4   7   8      183.81      188.07     60.62 o 
  -3   7   8      251.20      252.28     56.76 o 
  -2   7   8      510.95      608.47     66.34 o 
  -1   7   8     2102.46     2110.93     95.64 o 
   0   7   8        0.42       16.05     32.36 o 
   1   7   8     4020.18     4175.50    125.75 o 
   2   7   8     4511.83     4182.43    123.33 o 
   3   7   8     5839.05     5057.06    134.71 o 
   4   7   8     2570.23     2504.66     98.23 o 
   5   7   8       92.31       12.15     49.92 o 
   6   7   8      644.87      748.95     66.54 o 
   7   7   8       66.40       72.94     54.04 o 
   8   7   8      310.54      335.63     65.02 o 
   9   7   8      167.32      242.00     58.20 o 
  10   7   8      826.07      828.52     98.09 o 
  11   7   8       42.87       19.24     69.27 o 
  -5   8   8      136.25      199.29     59.17 o 
  -4   8   8     1091.43     1144.61     86.89 o 
  -3   8   8     2328.94     2223.90    108.73 o 
  -2   8   8      482.34      639.10     67.00 o 
  -1   8   8      476.26      514.44     62.42 o 
   0   8   8      237.32      187.65     39.40 o 
   1   8   8     1259.24     1354.25     81.09 o 
   2   8   8      124.49      202.26     49.81 o 
   3   8   8     1343.54     1149.70     75.05 o 
   4   8   8      445.96      401.23     58.82 o 
   5   8   8      509.20      519.41     60.72 o 
   6   8   8      523.34      589.01     65.15 o 
   7   8   8        2.10       95.69     54.87 o 
   8   8   8       20.89       99.45     57.48 o 
   9   8   8      149.50      139.57     74.13 o 
  10   8   8        1.99       68.64     64.98 o 
  -4   9   8       65.39        0.00     53.32 o 
  -3   9   8       23.94      103.14     52.75 o 
  -2   9   8       40.26      163.95     44.93 o 
  -1   9   8       79.60       88.68     47.05 o 
   0   9   8        2.22       34.83     34.83 o 
   1   9   8        1.01       72.67     45.05 o 
   2   9   8      917.37      731.95     79.43 o 
   3   9   8      486.41      488.27     64.56 o 
   4   9   8        8.17        7.09     41.61 o 
   5   9   8        9.48      127.20     45.27 o 
   6   9   8     1307.95     1046.45     94.96 o 
   7   9   8     2092.49     2172.51    127.63 o 
   8   9   8      317.86      498.60     84.12 o 
   9   9   8        2.96       44.80     64.81 o 
  10   9   8        0.30       53.67     64.21 o 
  -3  10   8       35.57       47.57     60.95 o 
  -2  10   8      344.50      308.55     68.16 o 
  -1  10   8       20.62       24.41     51.29 o 
   0  10   8      541.44      526.91     58.85 o 
   1  10   8      213.17      210.26     62.32 o 
   2  10   8      288.26      291.72     64.35 o 
   3  10   8      602.37      529.95     76.27 o 
   4  10   8        3.75       91.46     53.17 o 
   5  10   8       21.41      179.52     61.54 o 
   6  10   8     1509.57     1374.54    105.98 o 
   7  10   8      488.94      532.92     86.25 o 
   8  10   8      123.43      131.57     72.88 o 
   9  10   8       83.09      147.60     72.81 o 
  -2  11   8       13.04       13.65     63.85 o 
  -1  11   8      819.83      850.29     84.66 o 
   0  11   8      820.96      980.44     77.73 o 
   1  11   8      549.36      646.32     86.82 o 
   2  11   8      676.30      889.00     87.64 o 
   3  11   8      326.36      287.85     66.63 o 
   4  11   8     2730.11     2094.95    125.31 o 
   5  11   8     1445.87     1295.29    111.26 o 
   6  11   8      695.27      711.56     92.34 o 
   7  11   8       76.96       20.87     72.53 o 
   8  11   8      435.68      208.01     89.57 o 
   0  12   8      483.90      451.63     60.97 o 
   1  12   8       54.09       83.94     68.68 o 
   2  12   8      138.43      107.99     68.80 o 
   3  12   8        0.75       19.39     63.14 o 
   4  12   8        1.53       59.96     71.21 o 
   5  12   8      154.72      262.44     65.97 o 
   6  12   8      923.96      847.14     99.46 o 
   7  12   8      203.21      234.75     98.41 o 
  -4 -11   9      154.39      210.79     83.15 o 
  -3 -11   9      640.46      689.40     80.61 o 
  -2 -11   9      181.55      120.78     65.76 o 
  -1 -11   9      595.38      797.71     71.54 o 
   0 -11   9      166.68      282.93     37.36 o 
   1 -11   9      235.57      263.58     55.18 o 
   2 -11   9      593.45      498.39     72.18 o 
  -6 -10   9     1065.79     1263.42    122.23 o 
  -5 -10   9     2006.30     2105.57    126.73 o 
  -4 -10   9      244.98      366.92     74.00 o 
  -3 -10   9      702.20      698.84     84.53 o 
  -2 -10   9      621.95      568.84     75.90 o 
  -1 -10   9      112.16       24.88     54.09 o 
   0 -10   9      291.25      233.64     40.33 o 
   1 -10   9       13.02       35.10     50.53 o 
   2 -10   9       20.18       50.87     44.32 o 
   3 -10   9      352.86      341.26     57.06 o 
   4 -10   9     1157.43     1208.64     81.51 o 
  -7  -9   9      254.80      195.33     86.59 o 
  -6  -9   9      132.72      305.47     72.50 o 
  -5  -9   9      872.88      769.59     93.20 o 
  -4  -9   9        1.98       62.90     57.67 o 
  -3  -9   9     2127.22     2109.94    107.39 o 
  -2  -9   9     2122.30     2309.18    106.53 o 
  -1  -9   9     2332.70     2556.68    107.64 o 
   0  -9   9      933.67     1072.08     54.37 o 
   1  -9   9      426.12      446.26     63.58 o 
   2  -9   9     1922.83     2157.33    105.70 o 
   3  -9   9      759.99      877.82     74.03 o 
   4  -9   9      486.93      477.56     55.71 o 
   5  -9   9      315.50      333.56     44.01 o 
  -7  -8   9      772.50      639.29    101.83 o 
  -6  -8   9        8.21       72.66     72.66 o 
  -5  -8   9     1657.14     1777.83    115.68 o 
  -4  -8   9     1156.86     1251.01     93.26 o 
  -3  -8   9     1072.37     1158.18     86.15 o 
  -2  -8   9        3.20       47.64     49.18 o 
  -1  -8   9     1025.82      894.84     71.48 o 
   0  -8   9       83.50      112.90     30.80 o 
   1  -8   9     2317.26     2179.31    101.41 o 
   2  -8   9     2948.76     2248.68     55.02 o 
   3  -8   9     3180.02     3447.51    120.41 o 
   4  -8   9     2701.91     2839.27    101.84 o 
   5  -8   9       96.99      146.37     39.35 o 
   6  -8   9      172.85      132.47     41.78 o 
  -8  -7   9     1241.32     1335.60    120.32 o 
  -7  -7   9     1732.70     1564.54    128.91 o 
  -6  -7   9      152.58      180.23     76.16 o 
  -5  -7   9      718.96      883.45     84.36 o 
  -4  -7   9     4860.36     4816.47    151.81 o 
  -3  -7   9    16955.10    18321.60    258.71 o 
  -2  -7   9     4618.75     4628.77    131.72 o 
  -1  -7   9      493.79      503.06     51.62 o 
   0  -7   9       66.98       42.95     40.46 o 
   1  -7   9     6112.16     6350.31    156.14 o 
   2  -7   9     4943.16     4641.57    138.41 o 
   3  -7   9      994.70      880.20     65.33 o 
   4  -7   9      129.68       94.08     35.87 o 
   5  -7   9       77.53       93.14     31.72 o 
   6  -7   9        0.86       11.46     30.01 o 
   7  -7   9       80.73      109.69     35.06 o 
  -8  -6   9     1187.66      921.92    108.78 o 
  -7  -6   9      458.77      634.36     83.64 o 
  -6  -6   9      685.24      868.91     91.30 o 
  -5  -6   9     1921.55     2386.41    113.87 o 
  -4  -6   9        1.26       66.97     52.80 o 
  -3  -6   9      387.17      451.77     55.40 o 
  -2  -6   9     1708.98     1787.78     82.91 o 
  -1  -6   9       33.89       36.85     39.54 o 
   0  -6   9     1696.53     1724.80     57.38 o 
   1  -6   9     1703.82     2025.46     88.92 o 
   2  -6   9      199.97      195.55     42.81 o 
   3  -6   9       11.33       84.94     29.98 o 
   4  -6   9       62.35       25.82     29.38 o 
   5  -6   9       90.07       83.26     31.45 o 
   6  -6   9      137.87       12.99     31.17 o 
   7  -6   9      803.15      655.51     36.00 o 
   8  -6   9       29.14       88.25     32.86 o 
  -8  -5   9       59.51       15.10     76.50 o 
  -7  -5   9      323.50      254.50     77.21 o 
  -6  -5   9     3988.26     4365.87    152.88 o 
  -5  -5   9      527.82      547.91     71.06 o 
  -4  -5   9     1702.89     1774.84     92.82 o 
  -3  -5   9     2132.74     2426.64     93.02 o 
  -2  -5   9       86.57      104.91     33.79 o 
  -1  -5   9      182.85      157.66     35.60 o 
   0  -5   9       11.11        1.22     22.60 o 
   1  -5   9     1058.32     1103.62     65.12 o 
   2  -5   9       53.64      153.59     32.36 o 
   3  -5   9      447.65      551.34     50.48 o 
   5  -5   9      703.57      625.71     50.18 o 
   6  -5   9       56.53       45.79     31.65 o 
   7  -5   9        0.94       32.38     27.56 o 
   8  -5   9       66.70       35.96     34.65 o 
   9  -5   9        8.41       46.89     32.64 o 
  -9  -4   9       25.94        5.28     81.68 o 
  -8  -4   9      147.39      156.23     81.44 o 
  -7  -4   9      303.47      226.48     76.43 o 
  -6  -4   9      363.63      442.99     71.47 o 
  -5  -4   9      950.88     1280.82     84.32 o 
  -4  -4   9       27.28       11.94     41.80 o 
  -3  -4   9      802.01      760.61     58.91 o 
  -2  -4   9      460.61      478.18     47.26 o 
  -1  -4   9     1187.78      996.75     62.18 o 
   0  -4   9     4412.18     4411.83    439.64 o 
   1  -4   9     2008.24     2287.66     83.08 o 
   2  -4   9     1406.62     1370.94     66.77 o 
   3  -4   9     1147.36     1079.14     57.11 o 
   4  -4   9    14785.61    12573.94     25.23 o 
   5  -4   9     5956.02     4283.31     42.80 o 
   6  -4   9     3131.50     3365.72     91.68 o 
   7  -4   9     1157.31      939.12     31.34 o 
   8  -4   9      250.99      227.11     39.47 o 
   9  -4   9      339.89      405.75     49.86 o 
  -9  -3   9      881.41      844.17    103.29 o 
  -8  -3   9       53.18       72.49     72.49 o 
  -7  -3   9      269.31      264.17     71.67 o 
  -6  -3   9      502.93      405.59     73.70 o 
  -5  -3   9     4965.04     5477.67    152.41 o 
  -4  -3   9      796.79      899.38     63.00 o 
  -3  -3   9     3791.20     3888.94    112.94 o 
  -2  -3   9     9137.82     8400.45    151.42 o 
  -1  -3   9    22220.97    22315.34    231.94 o 
   0  -3   9    26810.97    27851.50   1988.73 o 
   1  -3   9      825.11      790.21     53.68 o 
   2  -3   9     2398.88     2467.80     82.16 o 
   3  -3   9      477.68      562.36     45.42 o 
   4  -3   9     1365.55     1356.73     59.84 o 
   5  -3   9      389.00      399.88     41.16 o 
   6  -3   9      770.48      776.86     48.23 o 
   7  -3   9       43.50      119.37     34.63 o 
   8  -3   9      411.50      512.39     46.71 o 
   9  -3   9      107.23      139.75     37.26 o 
  10  -3   9      317.81      400.60     50.62 o 
  -9  -2   9       18.14       66.54     66.54 o 
  -8  -2   9       98.38       12.49     64.97 o 
  -7  -2   9     2460.36     2465.23    120.87 o 
  -6  -2   9      218.71      288.85     67.00 o 
  -5  -2   9       10.81       60.65     45.81 o 
  -4  -2   9      155.82      171.51     48.39 o 
  -3  -2   9      125.14       94.86     41.65 o 
  -2  -2   9      286.02      430.96     49.97 o 
  -1  -2   9     8038.13     8395.96    144.95 o 
   0  -2   9     2611.25     2808.85    176.23 o 
   1  -2   9     1693.61     1699.39     67.02 o 
   2  -2   9     4279.46     4233.33    101.06 o 
   3  -2   9    13274.62    11221.60     25.97 o 
   4  -2   9    17704.29    15864.86     20.08 o 
   5  -2   9     1453.46     1038.58     24.58 o 
   6  -2   9       12.32        9.38     25.46 o 
   7  -2   9       13.62       28.48     28.48 o 
   9  -2   9        4.31       17.94     31.76 o 
  10  -2   9       93.00       65.89     39.93 o 
  -9  -1   9       88.56       57.15     65.71 o 
  -8  -1   9     1614.86     1476.25    110.48 o 
  -7  -1   9     2089.71     2286.48    116.22 o 
  -6  -1   9      427.84      426.23     64.75 o 
  -5  -1   9       75.84       83.87     49.81 o 
  -4  -1   9     5553.95     5732.51    141.45 o 
  -3  -1   9    25374.06    28114.80    274.80 o 
  -2  -1   9    13416.82    12885.64    181.40 o 
  -1  -1   9     5663.54     5804.44    119.73 o 
   0  -1   9      734.08      752.40     36.59 o 
   1  -1   9     4066.65     4119.77     99.51 o 
   2  -1   9     3445.60     3104.08     86.21 o 
   3  -1   9      199.77      202.13     29.34 o 
   4  -1   9        0.57       24.96     24.96 o 
   5  -1   9       35.51       16.19     24.15 o 
   6  -1   9     1197.56     1178.43     54.63 o 
   7  -1   9       12.37       61.17     27.95 o 
   8  -1   9       25.77       37.67     32.15 o 
   9  -1   9        7.47       11.23     31.30 o 
  10  -1   9       16.81       28.36     33.12 o 
  -9   0   9      723.61      626.39     91.66 o 
  -8   0   9      775.92      792.66     86.56 o 
  -7   0   9     1139.95     1190.39     89.55 o 
  -6   0   9        6.01       23.42     46.45 o 
  -5   0   9      240.24      183.65     64.34 o 
  -4   0   9       20.70        2.86     46.57 o 
  -3   0   9       48.60       51.70     39.39 o 
  -2   0   9      408.29      403.50     45.11 o 
  -1   0   9     1636.43     1633.40     66.60 o 
   0   0   9      588.99      559.97     61.53 o 
   1   0   9     2272.57     2048.15     73.17 o 
   2   0   9      938.32      952.39     53.24 o 
   3   0   9      204.11      174.42     30.34 o 
   4   0   9       41.75       30.13     22.27 o 
   5   0   9        5.96        5.47     23.42 o 
   6   0   9     1253.25     1311.32     58.96 o 
   7   0   9     3063.92     2374.92     33.41 o 
   8   0   9     1481.67     1474.76     69.20 o 
   9   0   9      161.94      188.69     38.78 o 
  10   0   9        8.44       26.22     33.07 o 
  11   0   9       78.88      151.51     38.71 o 
  -8   1   9       10.93       24.20     57.99 o 
  -7   1   9      121.79       70.53     59.56 o 
  -6   1   9     1606.17     1525.79     94.57 o 
  -5   1   9       24.71        0.00     43.24 o 
  -4   1   9      493.37      461.21     53.43 o 
  -3   1   9       89.65       19.80     39.58 o 
  -2   1   9      578.70      621.61     49.27 o 
  -1   1   9      347.82      308.48     39.78 o 
   0   1   9     3113.54     3144.74     64.91 o 
   1   1   9     3554.20     3462.52     98.33 o 
   2   1   9      426.82      443.97     41.35 o 
   3   1   9     4240.98     4084.71     93.47 o 
   4   1   9        0.04       17.84     27.61 o 
   5   1   9      406.25      443.92     38.78 o 
   6   1   9      682.16      710.72     49.07 o 
   7   1   9      444.37      457.47     43.95 o 
   8   1   9      425.34      430.89     46.82 o 
   9   1   9      213.83      227.14     42.26 o 
  10   1   9      168.49      253.71     44.38 o 
  11   1   9      316.88      397.83     56.37 o 
  -8   2   9       27.38        0.00     62.72 o 
  -7   2   9       36.33       22.87     55.81 o 
  -6   2   9      243.17      196.01     58.14 o 
  -5   2   9      248.48      183.20     51.43 o 
  -4   2   9        1.80       39.33     41.72 o 
  -3   2   9       49.35       33.21     37.21 o 
  -2   2   9      186.59      172.77     35.04 o 
  -1   2   9     2569.19     2802.28     88.23 o 
   0   2   9     7791.43     7920.83    385.21 o 
   1   2   9     8457.58     7816.71    136.85 o 
   2   2   9     7675.45     7742.40    132.47 o 
   3   2   9       83.17       89.59     25.98 o 
   4   2   9     9630.20     9744.86    144.66 o 
   5   2   9     8113.05     7377.83    123.47 o 
   6   2   9    12374.84    11920.67    160.37 o 
   7   2   9     3280.05     3665.67     98.02 o 
   8   2   9      232.51      279.57     42.46 o 
   9   2   9      125.28       59.46     39.64 o 
  10   2   9       44.16       45.46     40.03 o 
  11   2   9        8.11       24.03     38.50 o 
  -8   3   9        5.53       98.90     98.90 o 
  -7   3   9      197.98      160.42     58.86 o 
  -6   3   9      907.44      904.62     85.70 o 
  -5   3   9     4337.19     4381.87    135.33 o 
  -4   3   9     3480.26     3489.73    116.22 o 
  -3   3   9      115.78      117.21     43.31 o 
  -2   3   9     2513.10     2330.55     89.13 o 
  -1   3   9     6642.02     6080.46    132.36 o 
   0   3   9    16912.18    16777.82    155.25 o 
   1   3   9      887.22      765.40     57.89 o 
   2   3   9       29.23      124.60     30.11 o 
   3   3   9        0.28       61.28     27.42 o 
   4   3   9      709.67      810.61     55.69 o 
   5   3   9      112.79       85.29     38.26 o 
   6   3   9     4171.14     3917.68    103.30 o 
   7   3   9      808.36      841.61     54.96 o 
   8   3   9       20.65       56.83     34.88 o 
   9   3   9       49.88       65.24     38.63 o 
  10   3   9      151.44      135.24     44.90 o 
  11   3   9      266.76      246.79     50.91 o 
  -7   4   9      260.49       77.70     57.80 o 
  -6   4   9      115.70       52.29     52.29 o 
  -5   4   9       15.23       10.13     49.89 o 
  -3   4   9      220.05        5.53     48.61 o 
  -2   4   9      162.53      210.52     45.17 o 
  -1   4   9     6932.16     7196.38    147.78 o 
   0   4   9     4453.67     4158.66     79.88 o 
   1   4   9      168.27      335.35     41.70 o 
   2   4   9      266.72      339.46     44.73 o 
   3   4   9     5237.43     5011.72    117.81 o 
   4   4   9     8191.23     8148.65    149.71 o 
   5   4   9       59.43        7.13     38.44 o 
   6   4   9       25.45       56.31     34.33 o 
   7   4   9       21.04       38.72     38.72 o 
   8   4   9      125.20      139.65     41.06 o 
   9   4   9       12.71       73.04     41.26 o 
  10   4   9      302.92      329.95     55.04 o 
  11   4   9      102.98      122.79     45.05 o 
  -7   5   9      682.78      902.56     86.25 o 
  -6   5   9      145.51      121.91     66.74 o 
  -5   5   9      157.52      150.13     57.03 o 
  -4   5   9      325.94      202.66     62.74 o 
  -3   5   9     3307.31     3292.62    116.11 o 
  -2   5   9      905.61      847.43     63.46 o 
  -1   5   9      351.09      316.17     47.47 o 
   0   5   9      436.64      420.44     35.70 o 
   1   5   9     2021.14     2117.44     83.67 o 
   2   5   9      594.77      525.01     53.47 o 
   3   5   9     1370.54     1338.20     68.93 o 
   4   5   9      189.80      131.01     48.04 o 
   5   5   9       21.64       29.08     33.59 o 
   6   5   9     2028.01     2019.21     87.47 o 
   7   5   9      254.94      315.55     52.87 o 
   8   5   9      269.70      268.27     59.10 o 
   9   5   9      316.49      371.04     57.80 o 
  10   5   9      204.88      240.35     48.20 o 
  11   5   9        0.30       51.46     51.46 o 
  -6   6   9       27.51        4.23     55.04 o 
  -5   6   9       16.27       38.29     49.11 o 
  -4   6   9       67.09       83.89     49.32 o 
  -3   6   9        0.36       44.33     44.33 o 
  -2   6   9        1.29       42.80     42.80 o 
  -1   6   9     1291.58     1101.48     71.82 o 
   0   6   9       13.16       22.85     39.32 o 
   1   6   9      131.50      100.77     44.93 o 
   2   6   9     5679.23     5672.78    139.01 o 
   3   6   9     2618.73     2594.47     96.52 o 
   4   6   9     1052.73     1273.28     71.38 o 
   5   6   9      975.39     1007.16     67.17 o 
   6   6   9       35.07       85.83     42.91 o 
   7   6   9     1625.92     1830.34     96.80 o 
   8   6   9     1180.80     1362.04     94.54 o 
   9   6   9      210.80      243.14     61.49 o 
  10   6   9      226.03      246.88     66.06 o 
  11   6   9       61.25       80.00     65.42 o 
  -5   7   9        8.46       64.06     64.06 o 
  -4   7   9       45.26       11.23     52.68 o 
  -3   7   9      104.48        7.03     48.10 o 
  -2   7   9      897.66      746.58     48.21 o 
  -1   7   9      351.05      393.69     57.93 o 
   0   7   9     1791.75     1631.99    179.58 o 
   1   7   9       48.67      116.10     55.54 o 
   2   7   9        1.07      145.75     49.70 o 
   3   7   9      750.87      637.92     64.17 o 
   4   7   9        8.01       66.13     43.67 o 
   5   7   9      155.46      151.90     48.49 o 
   6   7   9     1166.25     1160.77     83.53 o 
   7   7   9     1444.94     1728.82    101.18 o 
   8   7   9      970.96     1259.65     97.57 o 
   9   7   9     1356.58     1831.67    102.60 o 
  10   7   9       13.15       31.56     61.85 o 
  -5   8   9       51.44       87.88     62.05 o 
  -4   8   9       12.73       40.59     53.34 o 
  -3   8   9      127.26       58.87     58.87 o 
  -2   8   9      449.23      172.60     60.31 o 
  -1   8   9      818.71      701.52     73.80 o 
   0   8   9     2077.98     1771.95   1145.52 o 
   1   8   9     3574.84     3508.64    126.81 o 
   2   8   9     5772.06     5912.81    155.19 o 
   3   8   9     1223.81     1233.80     84.20 o 
   4   8   9      545.82      529.46     63.28 o 
   5   8   9     1055.96     1055.15     87.63 o 
   6   8   9     3656.11     3389.36    133.77 o 
   7   8   9     1580.78     1685.78    107.63 o 
   8   8   9      286.18      242.46     70.31 o 
   9   8   9      263.65      399.48     62.30 o 
  10   8   9      100.36      109.05     72.54 o 
  -4   9   9      708.04      900.36     92.20 o 
  -3   9   9        2.32       24.49     53.25 o 
  -2   9   9       19.56       58.06     58.06 o 
  -1   9   9      236.19      176.91     59.64 o 
   0   9   9     1250.18     1023.40    727.08 o 
   1   9   9       11.07       55.12     55.12 o 
   2   9   9       19.17       17.62     51.19 o 
   3   9   9       20.77        0.00     47.01 o 
   4   9   9      267.63      262.44     60.80 o 
   5   9   9       20.25       15.67     53.26 o 
   6   9   9     1364.88     1352.19    105.35 o 
   7   9   9      354.71      484.67     75.39 o 
   8   9   9       34.90        4.67     68.67 o 
   9   9   9       59.85      211.72     66.34 o 
  -2  10   9       34.75       38.52     57.77 o 
  -1  10   9      668.94      575.05     81.29 o 
   0  10   9      376.65      451.99     63.97 o 
   1  10   9       28.09      180.37     52.13 o 
   2  10   9       83.67      148.35     50.99 o 
   3  10   9      493.27      456.80     68.29 o 
   4  10   9      504.02      370.15     72.51 o 
   5  10   9       51.49       42.99     54.44 o 
   6  10   9      271.58      318.79     73.49 o 
   7  10   9      177.63      207.86     66.27 o 
   8  10   9      292.69      139.78     84.65 o 
   9  10   9       45.19       55.78     80.24 o 
  -1  11   9        0.17       44.97     55.71 o 
   0  11   9        1.81       51.22     37.30 o 
   1  11   9      446.14      470.25     78.58 o 
   2  11   9      301.73      268.03     75.91 o 
   3  11   9       13.32       22.32     53.84 o 
   4  11   9       67.06       96.51     59.81 o 
   5  11   9       17.66       29.02     62.24 o 
   6  11   9      101.37      147.14     66.84 o 
   7  11   9        0.05       43.25     71.77 o 
   8  11   9       64.24      172.23     70.09 o 
   1  12   9       44.64       52.19     64.61 o 
   2  12   9      452.33      464.80     82.52 o 
   3  12   9      527.78      541.51     88.84 o 
   4  12   9      533.22      691.52     92.45 o 
   5  12   9      698.21      709.05     99.23 o 
   6  12   9       60.19      203.71     78.62 o 
  -2 -11  10      502.66      643.11     82.19 o 
  -1 -11  10      242.52      282.78     64.81 o 
   0 -11  10      128.31      113.21     39.87 o 
  -5 -10  10      691.20      617.17     99.05 o 
  -4 -10  10       40.34       93.74     75.81 o 
  -3 -10  10     5178.55     4880.33    175.24 o 
  -2 -10  10     4019.64     4143.06    150.49 o 
  -1 -10  10     2463.16     2463.80    113.30 o 
   0 -10  10     1936.97     1992.32     74.98 o 
   1 -10  10        4.68      102.99     46.82 o 
   2 -10  10      352.89      397.23     69.32 o 
   3 -10  10        6.52       40.81     39.37 o 
  -6  -9  10      896.13      801.36    108.83 o 
  -5  -9  10       28.33        9.89     75.34 o 
  -4  -9  10       30.87       36.43     65.29 o 
  -3  -9  10      275.46      364.57     61.87 o 
  -2  -9  10      921.55      790.03     81.33 o 
  -1  -9  10        1.19       45.59     45.59 o 
   0  -9  10       48.75       39.56     32.91 o 
   1  -9  10      329.77      329.19     57.10 o 
   2  -9  10       26.28       15.69     45.52 o 
   3  -9  10        7.82       29.45     35.91 o 
   4  -9  10      283.86      328.27     44.60 o 
   5  -9  10       18.50       36.53     37.51 o 
  -7  -8  10       18.30       52.39     87.50 o 
  -6  -8  10      894.79      930.42     97.25 o 
  -5  -8  10      379.14      337.39     82.01 o 
  -4  -8  10      357.92      440.87     70.90 o 
  -3  -8  10      855.41      970.18     83.84 o 
  -2  -8  10       15.75      144.60     43.81 o 
  -1  -8  10      211.06      188.19     46.11 o 
   0  -8  10     2533.61     2469.69    208.89 o 
   1  -8  10      795.68      872.42     73.06 o 
   2  -8  10      183.35      157.21     44.92 o 
   3  -8  10      488.02      542.42     60.71 o 
   4  -8  10        2.37       35.47     41.73 o 
   5  -8  10      123.53       63.15     36.94 o 
   6  -8  10       12.45       32.28     32.73 o 
  -7  -7  10      726.23      729.61    104.31 o 
  -6  -7  10        0.39       71.96     71.96 o 
  -5  -7  10       39.31       17.53     62.31 o 
  -4  -7  10        4.31       27.11     55.97 o 
  -3  -7  10     1073.93     1102.18     81.07 o 
  -2  -7  10     1175.50     1222.06     83.23 o 
  -1  -7  10      227.08      220.82     44.47 o 
   0  -7  10      708.05      815.48     47.29 o 
   1  -7  10      935.33      955.17     73.01 o 
   2  -7  10     1950.38     2321.00     98.24 o 
   3  -7  10      690.97      819.80     68.91 o 
   4  -7  10      475.99      570.32     52.06 o 
   5  -7  10     1783.99     1999.25     82.16 o 
   6  -7  10     1522.35     1776.50     76.89 o 
   7  -7  10     1056.18     1481.53     68.35 o 
  -8  -6  10      531.04      564.32     94.56 o 
  -7  -6  10       27.24       67.69     78.58 o 
  -6  -6  10      209.61      314.54     67.30 o 
  -5  -6  10     7197.90     7095.59    198.03 o 
  -4  -6  10     5467.63     5527.80    162.94 o 
  -3  -6  10      220.52      225.53     56.27 o 
  -2  -6  10      929.08     1096.56     74.27 o 
  -1  -6  10     8750.20     8510.90    171.95 o 
   0  -6  10    10644.44    11179.00    542.61 o 
   1  -6  10     8208.76     8425.61    173.09 o 
   2  -6  10      182.63      201.03     42.97 o 
   3  -6  10       15.35       30.76     36.77 o 
   4  -6  10       35.22       32.80     32.80 o 
   5  -6  10        9.21       76.79     32.43 o 
   6  -6  10      512.33      545.00     47.51 o 
   7  -6  10        7.26       65.56     25.23 o 
   8  -6  10        9.57        4.66     29.77 o 
  -8  -5  10        0.47      127.59     80.23 o 
  -7  -5  10      991.95     1064.20    104.13 o 
  -6  -5  10      726.06      808.97     91.98 o 
  -5  -5  10      149.06      261.15     65.74 o 
  -4  -5  10      619.22      651.80     73.91 o 
  -3  -5  10       20.49      181.48     44.34 o 
  -2  -5  10      128.64      216.01     49.58 o 
  -1  -5  10     1380.50     1422.49     79.43 o 
   0  -5  10     3210.18     3523.73    253.14 o 
   1  -5  10     1993.42     1906.19     82.63 o 
   2  -5  10      278.31      270.14     44.43 o 
   3  -5  10      878.38      959.41     62.01 o 
   4  -5  10     5118.19     5316.09    121.87 o 
   5  -5  10      711.50      698.21     52.71 o 
   6  -5  10      523.53      483.43     46.78 o 
   7  -5  10      428.02      563.84     48.20 o 
   8  -5  10        1.76       51.66     31.50 o 
  -8  -4  10     1168.71     1239.11    110.56 o 
  -7  -4  10     2894.81     2853.93    143.50 o 
  -6  -4  10     2398.31     2465.80    131.84 o 
  -5  -4  10     3707.40     3594.90    135.76 o 
  -4  -4  10       37.21       29.69     53.35 o 
  -3  -4  10     4613.13     4674.86    131.46 o 
  -2  -4  10     6496.89     6571.04    144.28 o 
  -1  -4  10     3509.28     3648.27    106.04 o 
   0  -4  10     4620.57     4973.78    403.30 o 
   1  -4  10       34.28       51.73     32.99 o 
   2  -4  10        5.13       48.59     28.22 o 
   3  -4  10      778.47      739.73     52.38 o 
   4  -4  10        9.26       17.75     28.76 o 
   5  -4  10       61.27       79.59     27.89 o 
   6  -4  10       62.93      106.08     31.15 o 
   7  -4  10      145.09      233.47     38.80 o 
   8  -4  10        1.87       37.46     25.70 o 
   9  -4  10      175.71      212.52     41.39 o 
  -8  -3  10      387.94      484.39     88.85 o 
  -7  -3  10     3144.34     3149.54    149.00 o 
  -6  -3  10      868.25     1083.06     91.40 o 
  -5  -3  10       66.41       56.13     56.13 o 
  -4  -3  10      440.07      412.19     67.27 o 
  -3  -3  10        6.06       42.37     43.61 o 
  -2  -3  10        1.75       39.94     39.94 o 
  -1  -3  10      726.90      875.22     56.87 o 
   0  -3  10       32.82       23.86     38.69 o 
   1  -3  10      423.45      102.12     43.30 o 
   2  -3  10     1256.84     1268.05     64.42 o 
   3  -3  10     2782.42     2711.87     87.15 o 
   4  -3  10      482.78      413.07     42.39 o 
   5  -3  10     1067.35      990.61     56.81 o 
   6  -3  10        0.08       28.82     28.82 o 
   7  -3  10     1241.89     1315.17     65.04 o 
   8  -3  10      799.10      986.65     61.02 o 
   9  -3  10      407.90      498.72     46.86 o 
  -8  -2  10      310.01      402.17     73.91 o 
  -7  -2  10        2.34       66.19     66.19 o 
  -6  -2  10      775.47      779.28     76.17 o 
  -5  -2  10       33.46       10.57     52.45 o 
  -4  -2  10       31.80       48.20     48.20 o 
  -3  -2  10       91.54      104.64     41.60 o 
  -2  -2  10     4329.37     4549.69    117.08 o 
  -1  -2  10     1027.03      945.07     63.51 o 
   0  -2  10     2373.77     2191.29   1381.70 o 
   1  -2  10     1730.48     1411.30     35.57 o 
   3  -2  10     3295.90     3175.07     90.45 o 
   4  -2  10      108.89       85.92     39.20 o 
   5  -2  10      249.10      265.59     36.07 o 
   6  -2  10      891.25      946.66     56.35 o 
   7  -2  10      506.72      560.03     49.07 o 
   8  -2  10      578.91      583.52     51.15 o 
   9  -2  10      851.08     1063.10     61.83 o 
  10  -2  10       88.64      157.52     34.12 o 
  -8  -1  10        1.12        0.00     66.68 o 
  -7  -1  10      310.75      264.02     70.49 o 
  -6  -1  10      139.12      126.54     57.55 o 
  -5  -1  10       15.74       54.47     54.47 o 
  -4  -1  10      621.92      648.25     66.52 o 
  -3  -1  10     1173.57      939.77     72.57 o 
  -2  -1  10     2799.54     2762.25     93.57 o 
  -1  -1  10      402.52      443.75     45.83 o 
   0  -1  10     2746.34     2695.29    217.18 o 
   1  -1  10     7963.84     7765.72    142.63 o 
   2  -1  10    25746.48    25324.38    239.39 o 
   3  -1  10    13882.74    12305.63     27.21 o 
   4  -1  10      143.14        9.88     32.82 o 
   5  -1  10      737.52      549.05     33.26 o 
   6  -1  10     4095.62     4034.90     98.03 o 
   7  -1  10     4825.87     5307.45    118.02 o 
   8  -1  10      568.21      608.69     52.43 o 
   9  -1  10        3.16        2.32     30.78 o 
  10  -1  10        0.55       11.84     30.05 o 
  -8   0  10      157.45      153.42     65.12 o 
  -7   0  10      224.14      236.99     62.60 o 
  -6   0  10        0.80       76.83     51.76 o 
  -5   0  10     8981.80     9037.63    193.29 o 
  -4   0  10     9157.06     9395.37    183.74 o 
  -3   0  10     5752.43     5561.21    140.42 o 
  -2   0  10      911.07      844.43     61.07 o 
  -1   0  10     3062.74     3080.51     94.77 o 
   0   0  10    11485.35    11185.01    654.25 o 
   1   0  10    11236.31    10747.46    165.75 o 
   2   0  10      630.38      745.53     48.07 o 
   3   0  10      497.87      455.01     40.59 o 
   4   0  10      634.38      568.65     42.57 o 
   5   0  10       44.58       17.13     33.06 o 
   6   0  10     2124.31     2222.80     77.61 o 
   7   0  10      944.08      776.42     31.54 o 
   8   0  10      305.97       33.52     33.52 o 
   9   0  10      184.70        4.59     36.17 o 
  10   0  10        0.00        4.80     35.48 o 
  -8   1  10      131.08      215.97     64.13 o 
  -7   1  10      143.84      177.60     62.00 o 
  -6   1  10      113.09       58.56     64.61 o 
  -5   1  10       81.32       86.23     55.87 o 
  -4   1  10      116.90       60.16     47.65 o 
  -3   1  10        2.20        8.06     40.28 o 
  -2   1  10       92.18       95.52     41.69 o 
  -1   1  10     3975.02     3839.87    109.30 o 
   0   1  10     7236.80     7277.61    328.65 o 
   1   1  10     4291.23     4087.41    104.14 o 
   2   1  10     4662.89     4624.82    106.93 o 
   3   1  10        5.97       74.26     26.67 o 
   4   1  10     3360.74     3165.11     87.55 o 
   5   1  10       46.32       70.55     25.80 o 
   6   1  10       56.96       92.43     27.88 o 
   7   1  10       18.04       12.54     35.66 o 
   8   1  10      309.46      342.38     42.93 o 
   9   1  10       61.99      111.86     36.03 o 
  10   1  10       64.79       39.23     36.37 o 
  11   1  10       37.04       46.50     38.55 o 
  -7   2  10      857.06     1156.44     89.39 o 
  -6   2  10     1944.79     2141.07    108.93 o 
  -5   2  10     2286.31     2461.39    113.13 o 
  -4   2  10      392.82      446.67     59.82 o 
  -3   2  10     1115.26     1038.56     70.91 o 
  -2   2  10     2099.05     1825.49     83.03 o 
  -1   2  10      509.51      454.33     50.98 o 
   0   2  10     5393.94     5186.06    136.24 o 
   1   2  10     2194.44     2238.97     82.05 o 
   2   2  10      582.21      621.38     46.16 o 
   3   2  10       59.72      164.00     30.22 o 
   4   2  10       12.82       22.36     28.89 o 
   5   2  10       64.01       53.06     29.44 o 
   6   2  10      117.78       96.64     36.51 o 
   7   2  10       38.55       80.84     33.56 o 
   8   2  10       60.71       94.15     35.82 o 
   9   2  10      684.92      809.57     61.02 o 
  10   2  10      354.46      325.99     47.18 o 
  11   2  10      234.20      254.52     48.57 o 
  -7   3  10      431.68      377.43     67.08 o 
  -6   3  10      102.28       42.31     54.97 o 
  -5   3  10        0.90        3.57     54.25 o 
  -4   3  10      348.05      212.17     56.10 o 
  -3   3  10        7.92       52.14     38.70 o 
  -2   3  10      355.24      284.30     48.98 o 
  -1   3  10       15.61       12.55     35.64 o 
   0   3  10      312.26      271.68     33.47 o 
   1   3  10      661.03      772.99     53.67 o 
   2   3  10     1531.76     1611.27     70.30 o 
   3   3  10     2870.10     2931.11     92.37 o 
   4   3  10     6545.92     6340.94    129.55 o 
   5   3  10     7192.28     6840.92    134.70 o 
   6   3  10      720.70      665.27     55.82 o 
   7   3  10        8.00       51.19     29.91 o 
   8   3  10      371.47      462.03     46.03 o 
   9   3  10      676.57      724.11     58.50 o 
  10   3  10      487.78      557.33     57.16 o 
  11   3  10       17.23      106.98     39.18 o 
  -7   4  10       25.51        0.00     65.55 o 
  -6   4  10      368.81       67.57     67.57 o 
  -5   4  10       76.72      142.30     58.18 o 
  -4   4  10        9.75       52.94     41.95 o 
  -3   4  10       11.73       45.50     50.22 o 
  -2   4  10     2628.17     2593.63     99.71 o 
  -1   4  10     3220.80     3164.58    106.62 o 
   0   4  10      587.61      531.45     39.16 o 
   1   4  10       41.47        0.00     40.24 o 
   2   4  10      626.11      600.46     54.96 o 
   3   4  10     1338.67     1253.33     70.24 o 
   4   4  10      194.44      281.41     51.45 o 
   5   4  10      541.39      645.76     55.66 o 
   6   4  10      286.21      360.75     46.64 o 
   7   4  10       48.51      149.66     41.85 o 
   8   4  10     1047.35     1233.60     74.25 o 
   9   4  10     2174.65     2362.32     95.19 o 
  10   4  10      762.79      895.99     67.91 o 
  11   4  10        3.52       42.19     41.92 o 
  -6   5  10       64.54      135.26     53.96 o 
  -5   5  10      207.26       38.30     54.71 o 
  -4   5  10       22.21       45.60     47.16 o 
  -2   5  10     2632.86     2309.08     47.60 o 
  -1   5  10      143.56        8.39     41.58 o 
   0   5  10       26.84       27.73     34.51 o 
   1   5  10     1819.66     1916.43     85.77 o 
   2   5  10    14995.13    15259.45    209.72 o 
   3   5  10     7210.32     6971.65    148.72 o 
   4   5  10     1235.12     1280.14     72.37 o 
   5   5  10      280.73      316.77     50.84 o 
   6   5  10      920.94      899.26     71.30 o 
   7   5  10     3450.85     3940.37    129.85 o 
   8   5  10      307.86      409.75     67.21 o 
   9   5  10      149.43      137.85     46.83 o 
  10   5  10      216.72      244.83     49.77 o 
  11   5  10      302.34      384.48     57.16 o 
  -6   6  10       44.33      116.11     65.85 o 
  -4   6  10     2087.17     2046.77    108.20 o 
  -3   6  10     2073.96     2208.63    104.36 o 
  -2   6  10     2433.07     2331.89     53.21 o 
  -1   6  10       35.84       30.59     41.31 o 
   0   6  10     2503.16     1747.11   1138.33 o 
   1   6  10      385.90      478.40     57.72 o 
   2   6  10        4.13       28.11     43.59 o 
   3   6  10       56.08      110.32     42.49 o 
   4   6  10     2443.56     2080.13     93.33 o 
   5   6  10     1249.58     1378.86     80.30 o 
   6   6  10      146.05      161.01     59.34 o 
   7   6  10      451.53      465.62     68.17 o 
   8   6  10      255.00      434.22     66.92 o 
   9   6  10      409.95      547.36     72.72 o 
  10   6  10        0.42       16.20     60.57 o 
  -5   7  10       48.40       77.92     55.05 o 
  -4   7  10        7.06       55.60     54.44 o 
  -3   7  10       52.58       55.21     57.91 o 
  -2   7  10        8.95       31.14     45.93 o 
  -1   7  10     1018.25      925.46     75.02 o 
   0   7  10      126.63       98.30     92.15 o 
   1   7  10       12.84       34.00     42.91 o 
   2   7  10     1379.41     1383.93     86.47 o 
   3   7  10       43.48       33.78     44.08 o 
   4   7  10      485.95      473.09     58.46 o 
   5   7  10       42.27       13.12     52.48 o 
   6   7  10       90.82       49.14     56.83 o 
   7   7  10      107.97      254.23     56.59 o 
   8   7  10     1232.27     1271.06    101.35 o 
   9   7  10       99.66      145.56     65.35 o 
  10   7  10       58.09       71.59     71.59 o 
  -4   8  10       93.10      106.52     59.99 o 
  -3   8  10      233.66      296.66     68.01 o 
  -2   8  10        2.12       14.71     51.10 o 
  -1   8  10        0.66       53.36     53.36 o 
   0   8  10      653.52      700.79    119.10 o 
   1   8  10     1421.45     1485.69     88.37 o 
   2   8  10     1086.34     1166.61     82.57 o 
   3   8  10      206.01      209.47     51.95 o 
   4   8  10      376.51      484.63     59.36 o 
   5   8  10      131.51      105.92     57.06 o 
   6   8  10        0.66       23.26     54.86 o 
   7   8  10      411.77      381.02     76.65 o 
   8   8  10      136.49      157.52     62.73 o 
   9   8  10      297.30      422.79     79.66 o 
  10   8  10      296.37      343.24     91.80 o 
  -3   9  10       42.02        4.21     61.96 o 
  -2   9  10      474.58      410.66     68.51 o 
  -1   9  10       55.03      108.02     54.21 o 
   0   9  10      274.33      351.70     43.40 o 
   1   9  10      426.35      510.95     71.68 o 
   2   9  10      198.81      172.27     60.71 o 
   3   9  10      220.35      371.87     55.82 o 
   4   9  10     1408.69     1403.01     94.77 o 
   5   9  10     3326.69     2932.33    136.87 o 
   6   9  10      678.64      691.95     87.85 o 
   7   9  10        2.27        9.14     62.16 o 
   8   9  10       27.52       48.00     68.31 o 
   9   9  10       69.07       10.22     79.40 o 
  -2  10  10      302.37      304.97     65.42 o 
  -1  10  10      305.34      318.24     68.61 o 
   0  10  10      192.49      240.57     47.26 o 
   1  10  10       78.57       56.32     58.73 o 
   2  10  10       41.93       52.34     56.06 o 
   3  10  10      117.11       28.86     69.18 o 
   4  10  10      425.03      417.05     78.42 o 
   5  10  10      792.54      801.41     86.64 o 
   6  10  10       37.19       51.80     68.45 o 
   7  10  10       73.40       64.56     68.34 o 
   8  10  10      150.67      217.50     84.13 o 
   0  11  10       98.93      115.48     49.49 o 
   1  11  10       11.87       30.99     61.98 o 
   2  11  10     1059.07     1095.15     94.16 o 
   3  11  10      668.50      708.76     86.82 o 
   4  11  10      203.67      231.06     74.94 o 
   5  11  10       53.58       24.92     67.39 o 
   6  11  10      123.24      130.15     70.31 o 
   7  11  10      604.28      778.13     96.24 o 
  -3 -10  11        1.09       33.39     70.14 o 
  -2 -10  11      682.56      597.02     83.95 o 
  -1 -10  11       97.57      220.19     49.30 o 
   0 -10  11       10.64       31.37     56.58 o 
   1 -10  11       37.42       80.58     53.49 o 
   2 -10  11     1666.20     1875.62    109.52 o 
  -5  -9  11     1068.66      877.06    113.95 o 
  -4  -9  11     4326.79     4198.15    169.13 o 
  -3  -9  11     2685.27     2690.66    139.03 o 
  -2  -9  11     2225.10     2399.80    123.36 o 
  -1  -9  11      126.87       96.62     53.99 o 
   0  -9  11     3033.09     3300.65    312.17 o 
   1  -9  11     2013.18     2231.63    111.12 o 
   2  -9  11     1294.97     1386.55     91.10 o 
   3  -9  11     1116.21     1253.39     79.71 o 
   4  -9  11       18.91       47.57     40.99 o 
  -6  -8  11      416.19      441.38     97.04 o 
  -5  -8  11      218.44      298.90     80.39 o 
  -4  -8  11     1085.67     1301.74    104.62 o 
  -3  -8  11       89.08      101.87     56.55 o 
  -2  -8  11      170.04      143.81     59.08 o 
  -1  -8  11     1051.66      885.23     80.34 o 
   0  -8  11     1098.37     1010.73    121.23 o 
   2  -8  11     1937.92     1465.57     59.07 o 
   3  -8  11      610.52      595.65     59.01 o 
   4  -8  11      180.98      194.13     45.54 o 
   5  -8  11       11.36       75.54     33.21 o 
  -6  -7  11      851.76     1020.21    100.65 o 
  -5  -7  11     4373.14     4865.77    178.14 o 
  -4  -7  11     3758.20     4067.19    157.04 o 
  -3  -7  11       93.49       83.12     59.96 o 
  -2  -7  11       32.71        7.00     44.34 o 
  -1  -7  11      763.02      694.89     66.51 o 
   0  -7  11     4396.74     3742.10   2508.88 o 
   2  -7  11        3.44       33.38     42.74 o 
   3  -7  11      441.41      423.29     50.19 o 
   4  -7  11       46.88       43.55     35.74 o 
   5  -7  11       21.74       23.67     33.71 o 
   6  -7  11       76.35      111.20     30.51 o 
  -7  -6  11      653.83      647.88    106.14 o 
  -6  -6  11      780.95      839.11     99.32 o 
  -5  -6  11      797.43      831.09     88.80 o 
  -4  -6  11     2495.74     2472.65    118.14 o 
  -3  -6  11      536.54      481.90     71.25 o 
  -2  -6  11       30.24       32.36     42.10 o 
  -1  -6  11      498.89      349.30     62.62 o 
   0  -6  11      193.35      122.30     33.70 o 
   1  -6  11      507.33      352.36     53.51 o 
   2  -6  11      197.74      187.67     42.79 o 
   3  -6  11     2076.56     1653.27     34.52 o 
   4  -6  11     1321.99     1063.61     37.38 o 
   5  -6  11     1467.35      999.65     34.77 o 
   7  -6  11        7.52       62.70     30.93 o 
  -7  -5  11        0.38       96.47     69.75 o 
  -6  -5  11      505.02      511.95     91.30 o 
  -5  -5  11       13.19       72.32     54.92 o 
  -4  -5  11       47.26       41.28     46.05 o 
  -3  -5  11        4.99        0.00     41.07 o 
  -2  -5  11      896.79      900.83     69.63 o 
  -1  -5  11     4062.19     4244.30    124.94 o 
   0  -5  11      383.02      320.80     59.71 o 
   1  -5  11      100.36      108.94     40.03 o 
   2  -5  11      270.53      311.04     50.65 o 
   3  -5  11     1599.54     1610.84     76.46 o 
   4  -5  11      255.81      342.21     46.08 o 
   5  -5  11       46.59       82.19     31.39 o 
   6  -5  11      156.90      167.75     35.79 o 
   7  -5  11       15.71       17.97     32.43 o 
   8  -5  11       37.97       41.04     27.36 o 
  -7  -4  11      266.51      247.72     82.09 o 
  -6  -4  11       17.24       67.87     67.87 o 
  -5  -4  11        1.46      117.76     52.54 o 
  -4  -4  11      420.91      434.13     71.21 o 
  -3  -4  11      206.87      217.29     50.43 o 
  -2  -4  11     3001.06     3076.19    108.00 o 
  -1  -4  11     3538.02     3598.22    113.40 o 
   0  -4  11        8.87        1.72     26.72 o 
   1  -4  11     1250.56     1146.31     65.00 o 
   2  -4  11     9758.81    10127.36    173.85 o 
   3  -4  11     7366.94     7776.29    150.66 o 
   4  -4  11     2622.16     1957.90     25.95 o 
   5  -4  11     1943.44     1292.29     28.18 o 
   6  -4  11        5.29       17.42     26.50 o 
   7  -4  11      682.31      559.62     28.57 o 
   8  -4  11      266.31        6.79     29.26 o 
  -8  -3  11      368.05      326.30     97.70 o 
  -7  -3  11     1194.82     1059.61    111.24 o 
  -6  -3  11     1171.46     1139.32    106.74 o 
  -5  -3  11      522.25      470.91     75.72 o 
  -4  -3  11     6803.78     7436.69    181.82 o 
  -3  -3  11    10726.54    10142.39    197.35 o 
  -2  -3  11    11376.77    11158.80    194.42 o 
  -1  -3  11     1972.71     2098.34     86.45 o 
   0  -3  11     1586.28     1660.91     97.91 o 
   1  -3  11     1153.80     1168.29     72.17 o 
   2  -3  11     3158.93     2935.93     96.48 o 
   3  -3  11     1646.85     1795.27     74.28 o 
   4  -3  11       14.04        0.00     26.48 o 
   5  -3  11      756.94      879.88     54.74 o 
   6  -3  11      113.72      165.95     34.85 o 
   7  -3  11      264.91      294.50     39.66 o 
   8  -3  11      105.21      165.35     33.03 o 
   9  -3  11      257.70       61.81     61.81 o 
  -8  -2  11      744.20      831.95     99.32 o 
  -7  -2  11       29.64        9.68     71.89 o 
  -6  -2  11       12.14       25.94     63.27 o 
  -5  -2  11       46.52       30.54     56.66 o 
  -4  -2  11       17.66        6.82     56.24 o 
  -3  -2  11      324.85      204.47     53.17 o 
  -2  -2  11      114.16      152.83     39.20 o 
  -1  -2  11     1681.22     2031.44     83.94 o 
   0  -2  11      591.63      567.00     65.86 o 
   1  -2  11      239.74      169.01     39.63 o 
   2  -2  11     2812.58     2938.20     92.94 o 
   3  -2  11     1265.92     1251.32     61.31 o 
   4  -2  11        1.35       13.08     28.64 o 
   5  -2  11       89.00       92.10     29.95 o 
   6  -2  11      296.60      292.31     36.70 o 
   7  -2  11        4.61       34.76     34.76 o 
   8  -2  11      162.32      170.89     39.35 o 
   9  -2  11       86.53       50.10     38.87 o 
  -8  -1  11        0.47       14.19     65.11 o 
  -7  -1  11      324.11      274.56     77.65 o 
  -6  -1  11      829.14      724.48     88.46 o 
  -5  -1  11     4028.47     4101.66    145.16 o 
  -4  -1  11     2218.15     1998.04    101.83 o 
  -3  -1  11      103.36      106.97     43.69 o 
  -2  -1  11      438.25      434.64     53.23 o 
  -1  -1  11        1.92       25.13     34.95 o 
   0  -1  11     1001.14     1050.44     62.21 o 
   1  -1  11      264.22      277.85     44.30 o 
   2  -1  11     1809.01     1773.68     76.42 o 
   3  -1  11        0.41        4.49     28.69 o 
   4  -1  11       53.06       48.59     27.13 o 
   5  -1  11      294.89       49.47     29.80 o 
   6  -1  11       28.10       34.93     34.93 o 
   7  -1  11      153.84      156.83     40.09 o 
   8  -1  11      202.15      202.02     37.36 o 
   9  -1  11      132.71      171.44     37.80 o 
  10  -1  11      291.94      355.07     43.61 o 
  -7   0  11       88.05       26.01     67.71 o 
  -6   0  11        0.96       15.78     53.19 o 
  -5   0  11       51.15       65.10     55.97 o 
  -4   0  11     1723.33     1630.16     89.61 o 
  -3   0  11       79.42       38.64     41.08 o 
  -2   0  11      392.42      424.61     50.59 o 
  -1   0  11        7.56       39.05     39.05 o 
   0   0  11     2465.15     2387.48    167.91 o 
   1   0  11     5635.31     5612.45    125.91 o 
   2   0  11       28.81       81.29     31.32 o 
   3   0  11     1225.66     1403.12     63.66 o 
   4   0  11     2413.12     2344.58     82.78 o 
   5   0  11     8966.66     8522.52    140.54 o 
   6   0  11     5594.49     5285.61    117.56 o 
   7   0  11      254.93      359.99     40.62 o 
   8   0  11       10.22       30.73     30.73 o 
   9   0  11       30.68       37.10     29.81 o 
  10   0  11      326.13      368.28     46.00 o 
  -7   1  11      136.88      157.53     66.18 o 
  -6   1  11      942.03      849.59     88.14 o 
  -5   1  11      134.81      151.76     53.71 o 
  -4   1  11      654.60      656.05     67.75 o 
  -3   1  11       63.26       32.73     45.49 o 
  -2   1  11     2625.46     2366.59     96.06 o 
  -1   1  11     9529.38     8886.32    165.70 o 
   0   1  11     1731.46     1640.13     58.89 o 
   1   1  11     2061.41     2023.83     82.11 o 
   2   1  11       66.85      104.02     32.55 o 
   3   1  11      856.55      818.75     58.73 o 
   4   1  11       79.27      219.87     41.28 o 
   5   1  11     1349.80     1215.61     62.81 o 
   6   1  11      567.67      611.28     49.04 o 
   7   1  11      217.78      201.73     37.68 o 
   8   1  11        1.34       29.51     32.87 o 
   9   1  11     1247.58     1475.21     74.61 o 
  10   1  11      573.93      738.87     59.79 o 
  -7   2  11       18.60       31.29     70.61 o 
  -6   2  11       50.26      133.75     55.60 o 
  -5   2  11       40.49       14.86     61.03 o 
  -4   2  11      135.93       49.75     51.74 o 
  -3   2  11      746.99      609.70     67.04 o 
  -2   2  11     2951.64     3065.90    110.46 o 
  -1   2  11     5199.62     5013.12    131.53 o 
   0   2  11     2774.09     2746.60     69.22 o 
   1   2  11      315.29      318.00     46.79 o 
   2   2  11     5348.36     5315.12    120.88 o 
   3   2  11    10115.57     9548.01    159.20 o 
   4   2  11     7261.74     6764.52    132.20 o 
   5   2  11     4554.31     4340.98    107.13 o 
   6   2  11       26.53       22.28     34.31 o 
   7   2  11     1128.92     1194.29     65.42 o 
   8   2  11       99.26       99.57     37.17 o 
   9   2  11        2.79       22.14     37.09 o 
  10   2  11       20.52       28.34     38.10 o 
  -7   3  11      685.78      781.48     84.71 o 
  -6   3  11      713.11      787.20     83.39 o 
  -5   3  11        0.22       34.17     52.85 o 
  -4   3  11     1602.56     1510.77     90.58 o 
  -3   3  11     2968.65     2902.21    112.50 o 
  -2   3  11     7906.02     7538.15    168.77 o 
  -1   3  11     1603.16     1406.94     81.17 o 
   0   3  11       49.11       18.64     26.36 o 
   1   3  11      178.26      114.24     42.05 o 
   2   3  11      588.17      624.58     54.21 o 
   3   3  11       45.25       69.10     38.38 o 
   4   3  11      825.70      829.93     56.94 o 
   5   3  11     2627.37     2681.73     89.06 o 
   6   3  11        0.02       40.31     31.74 o 
   7   3  11       21.91       63.01     36.78 o 
   8   3  11        3.80       10.03     35.50 o 
   9   3  11       84.77      166.84     39.67 o 
  10   3  11        1.03       32.73     38.40 o 
  -6   4  11       59.27       38.81     63.75 o 
  -5   4  11       61.46      117.81     55.16 o 
  -4   4  11        1.84       42.57     50.76 o 
  -3   4  11      347.84      418.82     61.22 o 
  -2   4  11      565.08      565.65     59.19 o 
  -1   4  11       77.68       65.42     44.01 o 
   0   4  11       90.94       41.25     35.39 o 
   1   4  11      142.97      106.33     41.11 o 
   2   4  11     1237.85     1200.16     71.38 o 
   3   4  11        7.03       15.66     38.37 o 
   4   4  11      465.40      502.60     53.09 o 
   5   4  11       95.56       84.95     38.09 o 
   6   4  11      113.96      166.04     43.86 o 
   7   4  11      288.22      306.47     48.80 o 
   8   4  11     1242.98     1152.20     78.18 o 
   9   4  11      341.62      477.72     52.46 o 
  10   4  11        1.57       43.63     43.63 o 
  -6   5  11       54.41        9.06     65.74 o 
  -5   5  11      596.76      632.38     73.57 o 
  -4   5  11      260.75      231.42     54.27 o 
  -3   5  11       36.52       20.38     46.54 o 
  -2   5  11       46.99       53.80     41.12 o 
  -1   5  11      253.60      240.24     46.80 o 
   0   5  11      240.16      257.64     34.58 o 
   1   5  11      167.70       81.51     44.11 o 
   2   5  11      602.70      651.96     65.59 o 
   3   5  11       30.13        8.30     41.95 o 
   4   5  11      563.45      405.15     53.12 o 
   5   5  11      110.05      177.94     42.41 o 
   6   5  11       72.36       52.72     48.01 o 
   7   5  11     1264.30     1451.73     92.59 o 
   8   5  11     1307.91     1488.25     87.87 o 
   9   5  11      131.96      164.51     47.05 o 
  10   5  11        3.91        6.56     45.01 o 
  -5   6  11        2.57       63.81     63.81 o 
  -4   6  11      142.05       75.10     47.38 o 
  -3   6  11        3.97       43.56     51.59 o 
  -2   6  11       14.35       30.54     47.72 o 
  -1   6  11        0.13       16.15     43.44 o 
   0   6  11     1608.98     1397.29    856.57 o 
   1   6  11     4164.81     4381.30    131.88 o 
   2   6  11     1783.52     2032.30     95.38 o 
   3   6  11      968.80      922.35     73.07 o 
   4   6  11       15.15        6.05     43.97 o 
   5   6  11     4783.23     5147.96    144.88 o 
   6   6  11     4349.12     4351.91    143.77 o 
   7   6  11      454.49      567.32     70.76 o 
   8   6  11       48.68       18.86     53.76 o 
   9   6  11      122.42      226.65     54.80 o 
  10   6  11      172.81       45.38     69.40 o 
  -4   7  11      451.29      552.94     73.14 o 
  -2   7  11      122.97        0.00     49.69 o 
  -1   7  11      668.71      598.75     53.86 o 
   0   7  11       37.56       43.98     36.83 o 
   1   7  11     1100.56     1145.20     79.84 o 
   2   7  11       50.97      163.41     51.16 o 
   3   7  11      738.99      758.40     72.10 o 
   4   7  11        7.83       79.90     51.22 o 
   5   7  11     1070.31     1097.80     81.60 o 
   6   7  11      835.51      874.18     82.08 o 
   7   7  11      979.63     1147.81     87.47 o 
   8   7  11      159.16      219.12     68.68 o 
   9   7  11      441.74      465.87     75.98 o 
  10   7  11      137.48      322.47     71.89 o 
  -3   8  11      170.00      152.52     58.14 o 
  -2   8  11      548.44      594.58     72.39 o 
   0   8  11     2283.22     2543.68    279.36 o 
   1   8  11     2059.89     2360.78    109.76 o 
   2   8  11      175.84       73.19     60.07 o 
   3   8  11     1356.32     1196.61     89.83 o 
   4   8  11     1095.81     1158.47     82.80 o 
   5   8  11      969.66      799.59     87.62 o 
   6   8  11      243.31      152.68     61.85 o 
   7   8  11      998.97      999.06     90.46 o 
   8   8  11       77.48      144.83     61.01 o 
   9   8  11       39.08       14.47     71.48 o 
  -2   9  11     1016.23      837.80     92.17 o 
  -1   9  11      206.95      158.52     64.16 o 
   0   9  11        7.31       32.55     38.17 o 
   1   9  11       57.57      117.45     60.09 o 
   2   9  11      153.61      231.26     58.71 o 
   3   9  11      106.10      189.27     60.76 o 
   4   9  11      329.01      303.55     64.68 o 
   5   9  11      560.38      606.03     76.03 o 
   6   9  11        0.32        8.88     61.28 o 
   7   9  11      307.59      428.94     70.81 o 
   8   9  11      121.45       29.61     70.60 o 
  -1  10  11        3.92       34.15     57.80 o 
   0  10  11        2.38        2.63     37.90 o 
   1  10  11        6.70       32.77     58.92 o 
   2  10  11      118.35      211.22     58.63 o 
   3  10  11      440.90      432.63     78.47 o 
   4  10  11     1021.37     1169.77     98.45 o 
   5  10  11      170.63      216.65     67.49 o 
   6  10  11       15.25       77.50     56.53 o 
   7  10  11        0.63      107.92     68.38 o 
   1  11  11        6.96       40.25     65.65 o 
   2  11  11       32.53       36.39     63.08 o 
   3  11  11       48.45       46.67     66.44 o 
   4  11  11      174.19      218.41     64.78 o 
   5  11  11       17.21        9.99     64.48 o 
   6  11  11       10.69       76.80     76.80 o 
  -3  -9  12      564.08      666.53     84.89 o 
  -2  -9  12        8.85       50.92     50.92 o 
  -1  -9  12      232.76      219.68     63.76 o 
   0  -9  12        8.63       33.64     33.64 o 
   1  -9  12      923.54      912.09     79.24 o 
   2  -9  12       17.13       58.35     43.23 o 
   3  -9  12        6.21        7.67     42.37 o 
  -5  -8  12      247.13      169.12     82.64 o 
  -4  -8  12      148.20       63.14     80.16 o 
  -3  -8  12      254.93      130.76     67.46 o 
  -2  -8  12      924.65      940.76     80.56 o 
  -1  -8  12     3552.42     3637.94    134.28 o 
   0  -8  12      854.75      983.93     54.32 o 
   1  -8  12     1281.14     1246.76     83.07 o 
   2  -8  12      272.77      372.46     59.43 o 
   3  -8  12      413.29      493.09     57.38 o 
   4  -8  12       62.76       48.90     41.20 o 
  -5  -7  12       86.66       20.27     73.53 o 
  -4  -7  12      559.95      510.14     81.93 o 
  -3  -7  12       86.79      162.41     64.88 o 
  -2  -7  12      914.23      944.76     75.76 o 
  -1  -7  12      283.67      232.84     69.89 o 
   0  -7  12     1677.59     1486.40    947.35 o 
   1  -7  12     2454.16     2476.40    108.06 o 
   2  -7  12      283.17      306.17     52.21 o 
   3  -7  12     1785.96     1843.32     94.04 o 
   4  -7  12     1570.48     1845.63     89.43 o 
   5  -7  12     2199.76     2549.03     96.20 o 
   6  -7  12      682.36      823.50     60.36 o 
  -6  -6  12     3805.85     3869.63    177.62 o 
  -5  -6  12      464.21      632.38     89.35 o 
  -4  -6  12      314.48      466.83     71.45 o 
  -3  -6  12     1844.59     1912.88    107.19 o 
  -2  -6  12     9106.75     8805.04    193.93 o 
  -1  -6  12     9857.61    10694.12    205.35 o 
   0  -6  12      596.14      584.04     56.76 o 
   1  -6  12      176.35      210.64     46.85 o 
   2  -6  12       17.98       12.47     39.52 o 
   3  -6  12      680.62      642.45     62.65 o 
   4  -6  12        1.36       36.96     37.86 o 
   5  -6  12      271.63      273.58     43.76 o 
   6  -6  12        0.41       17.44     33.93 o 
   7  -6  12       13.26       14.50     30.67 o 
  -6  -5  12      437.84      393.26     88.67 o 
  -5  -5  12      537.12      546.42     87.77 o 
  -4  -5  12      407.12      483.76     66.01 o 
  -3  -5  12        2.76       60.05     60.05 o 
  -2  -5  12      874.39      936.76     76.90 o 
  -1  -5  12        2.20        2.98     48.38 o 
   0  -5  12        4.18       22.19     26.27 o 
   1  -5  12      148.94      159.71     40.20 o 
   2  -5  12     1535.70     1487.20     80.21 o 
   3  -5  12      645.36      653.43     57.62 o 
   4  -5  12       22.00       56.01     32.35 o 
   5  -5  12      312.49      349.88     41.74 o 
   6  -5  12       38.44       57.40     28.10 o 
   7  -5  12       30.22       30.37     29.94 o 
  -7  -4  12       68.36       78.01     77.52 o 
  -6  -4  12        0.48       24.67     71.63 o 
  -5  -4  12      856.92      787.53     90.78 o 
  -4  -4  12     2302.40     2633.13    122.69 o 
  -3  -4  12      130.28       55.32     52.47 o 
  -2  -4  12     1044.89      979.76     75.43 o 
  -1  -4  12     1195.80     1259.97     75.24 o 
   0  -4  12       65.39       64.83     28.09 o 
   1  -4  12     1051.23     1016.37     62.76 o 
   2  -4  12       67.39       60.61     37.44 o 
   3  -4  12       26.02      103.57     30.31 o 
   4  -4  12      175.27      211.22     42.79 o 
   5  -4  12      156.75      217.42     39.70 o 
   6  -4  12       34.19       48.61     32.25 o 
   7  -4  12       74.75       95.93     35.86 o 
   8  -4  12      408.63      501.08     49.30 o 
  -7  -3  12        0.32       48.44     67.63 o 
  -6  -3  12        0.64       38.24     63.89 o 
  -5  -3  12       13.94       38.10     65.43 o 
  -4  -3  12      578.18      646.21     74.70 o 
  -3  -3  12      628.50      604.14     66.86 o 
  -2  -3  12       13.74       39.11     44.14 o 
  -1  -3  12      134.61      135.43     41.38 o 
   0  -3  12      408.21      435.71     65.44 o 
   1  -3  12     2588.79     1880.30     43.44 o 
   2  -3  12     2164.07     2056.53     84.83 o 
   3  -3  12     1967.04     1846.38     79.32 o 
   4  -3  12       79.02      127.21     33.70 o 
   5  -3  12     1559.34     1765.84     75.02 o 
   6  -3  12     4460.12     4708.67    116.88 o 
   7  -3  12     1239.38     1508.68     70.66 o 
   8  -3  12      605.50      795.63     55.50 o 
   9  -3  12       38.72       99.76     33.79 o 
  -7  -2  12      141.70      280.18     69.81 o 
  -6  -2  12      538.59      471.09     75.40 o 
  -5  -2  12     1400.41     1350.69    101.65 o 
  -4  -2  12     1719.90     1869.36     98.58 o 
  -3  -2  12     1625.73     1515.44     86.38 o 
  -2  -2  12       92.11       94.19     44.58 o 
  -1  -2  12     1032.08     1136.37     70.26 o 
   0  -2  12     2119.22     2073.54    187.64 o 
   1  -2  12     2989.13     2567.19     34.29 o 
   2  -2  12     1625.98     1129.42     31.35 o 
   3  -2  12      138.27        7.35     27.39 o 
   4  -2  12        4.71        9.20     27.89 o 
   5  -2  12      579.00      645.58     50.97 o 
   6  -2  12      108.38      139.49     37.39 o 
   7  -2  12      665.20      769.15     53.21 o 
   8  -2  12      269.19      289.65     44.43 o 
   9  -2  12       27.47       83.69     30.15 o 
  -7  -1  12        4.24      100.90     53.23 o 
  -6  -1  12        9.61       93.03     58.25 o 
  -5  -1  12       26.58       40.79     62.49 o 
  -4  -1  12      206.04      191.46     58.65 o 
  -3  -1  12      110.36      128.67     49.46 o 
  -2  -1  12      936.48     1004.55     70.20 o 
  -1  -1  12     1223.88     1350.43     76.94 o 
   0  -1  12     8064.93     7754.00    631.81 o 
   1  -1  12    11476.30    11658.61    185.60 o 
   2  -1  12      615.96      703.32     51.30 o 
   3  -1  12     1047.77     1095.13     62.68 o 
   4  -1  12     2549.85     1974.28     29.15 o 
   5  -1  12     3750.12     2857.52     28.32 o 
   6  -1  12     1070.51      844.96     32.12 o 
   7  -1  12       68.26       75.47     28.56 o 
   8  -1  12        4.58        4.67     30.80 o 
   9  -1  12        0.04       14.07     27.47 o 
  -7   0  12      984.36      824.78     96.74 o 
  -6   0  12     2743.80     2808.15    132.83 o 
  -5   0  12      763.50      907.31     83.34 o 
  -4   0  12      309.69      205.58     70.30 o 
  -3   0  12        6.90       12.80     47.60 o 
  -2   0  12     4351.00     4336.16    126.47 o 
  -1   0  12     6424.09     6612.66    148.95 o 
   0   0  12      811.55      636.77     44.55 o 
   1   0  12      184.28      183.53     39.88 o 
   2   0  12        0.40       23.90     29.97 o 
   3   0  12      651.16      743.11     51.61 o 
   4   0  12        2.62        4.41     30.83 o 
   5   0  12      619.19      547.92     48.93 o 
   6   0  12       56.12       17.81     33.72 o 
   7   0  12      242.97       29.11     32.72 o 
   9   0  12        0.79       35.10     35.10 o 
  10   0  12       36.68       59.14     36.82 o 
  -6   1  12      415.87      262.72     73.37 o 
  -5   1  12      720.79      608.98     74.79 o 
  -4   1  12       86.25       91.70     54.06 o 
  -3   1  12      260.28      179.41     59.01 o 
  -2   1  12      844.33      954.70     70.15 o 
  -1   1  12       92.57       35.49     41.60 o 
   0   1  12       90.28       58.55     26.59 o 
   1   1  12      334.91      369.02     44.41 o 
   2   1  12      220.32      197.06     41.21 o 
   3   1  12      339.96      369.72     46.68 o 
   4   1  12     3079.42     3050.79     93.95 o 
   5   1  12      386.86      336.80     41.27 o 
   6   1  12       18.66       31.50     30.94 o 
   7   1  12       40.58       34.59     28.96 o 
   8   1  12      723.44      766.66     54.01 o 
   9   1  12      507.30      511.27     57.34 o 
  10   1  12        4.38       27.91     37.66 o 
  -6   2  12        2.11       30.73     51.35 o 
  -5   2  12      244.41      272.97     63.73 o 
  -4   2  12      508.86      554.49     67.93 o 
  -3   2  12      274.81      302.30     54.40 o 
  -2   2  12      190.88      128.57     50.28 o 
  -1   2  12      151.05      227.57     43.15 o 
   0   2  12     1517.42     1459.51     65.61 o 
   1   2  12      625.54      644.54     52.89 o 
   2   2  12      218.99      239.33     45.33 o 
   3   2  12        1.05       40.57     35.37 o 
   4   2  12       25.14        2.31     37.18 o 
   5   2  12      397.97      346.52     43.63 o 
   6   2  12        0.30       86.84     30.43 o 
   7   2  12      619.33      650.87     58.83 o 
   8   2  12     2184.57     2249.29     89.01 o 
   9   2  12      483.00      551.81     57.90 o 
  10   2  12      200.18      142.29     51.25 o 
  -6   3  12       22.31      120.45     54.02 o 
  -5   3  12       13.85       20.21     51.53 o 
  -4   3  12      594.16      579.18     70.30 o 
  -3   3  12      181.79      149.97     55.76 o 
  -2   3  12      167.43      187.54     58.58 o 
  -1   3  12      690.98      751.17     66.36 o 
   0   3  12      530.25      585.44     93.86 o 
   1   3  12     5141.96     4919.32    127.82 o 
   2   3  12     7365.61     8384.86    164.08 o 
   3   3  12     6438.52     6771.42    145.34 o 
   4   3  12     1846.55     1844.98     81.22 o 
   5   3  12      295.86      237.05     41.79 o 
   6   3  12     2884.61     2518.84     96.23 o 
   7   3  12      671.31      649.11     59.01 o 
   8   3  12      589.46      652.87     61.34 o 
   9   3  12        2.33       16.19     37.71 o 
  10   3  12      276.95      333.01     51.81 o 
  -5   4  12      238.79      393.92     65.58 o 
  -4   4  12     1779.26     1996.98    107.93 o 
  -3   4  12     2112.91     2093.69    107.47 o 
  -2   4  12      235.98      255.85     57.73 o 
  -1   4  12       10.34        9.04     43.69 o 
   0   4  12     1509.11     1522.26     96.79 o 
   1   4  12      499.28      513.24     63.82 o 
   2   4  12      519.58      836.99     67.36 o 
   3   4  12      895.66      941.88     70.29 o 
   4   4  12       73.72       36.61     42.66 o 
   5   4  12      367.59      426.77     56.04 o 
   6   4  12      220.02      130.27     51.77 o 
   7   4  12     1829.67     1887.15     88.98 o 
   8   4  12     1043.16     1195.97     72.69 o 
   9   4  12        1.70        2.82     38.20 o 
  10   4  12        9.86       74.39     41.21 o 
  -5   5  12        1.89       61.18     52.61 o 
  -4   5  12      161.56       19.95     59.08 o 
  -3   5  12       10.19       50.65     55.57 o 
  -2   5  12       74.25       67.04     47.20 o 
  -1   5  12      553.64      533.18     63.61 o 
   0   5  12     3464.74     3276.22    159.88 o 
   1   5  12     4368.16     4576.21    134.59 o 
   2   5  12      628.08      693.67     62.26 o 
   3   5  12       81.44       82.70     42.70 o 
   4   5  12      171.18      157.10     41.79 o 
   5   5  12     1356.35     1511.20     82.60 o 
   6   5  12      106.15      182.64     50.09 o 
   7   5  12      532.44      599.25     71.28 o 
   8   5  12      165.08      198.03     56.08 o 
   9   5  12      167.93      180.09     51.76 o 
  10   5  12        9.50       45.80     44.06 o 
  -4   6  12      126.09       25.14     57.50 o 
  -3   6  12        2.97      121.93     50.65 o 
  -2   6  12      694.05      579.46     46.87 o 
   0   6  12        0.52       34.28     34.28 o 
   1   6  12       26.28      103.67     38.97 o 
   2   6  12      254.77      237.14     44.44 o 
   3   6  12      406.04      457.23     55.93 o 
   4   6  12       27.07       16.16     46.50 o 
   5   6  12      132.41       70.97     38.27 o 
   6   6  12        0.31       31.67     50.91 o 
   7   6  12        9.29       29.96     53.52 o 
   8   6  12       54.19       70.47     55.91 o 
   9   6  12       15.34      114.10     56.28 o 
  10   6  12      360.91      476.42     70.09 o 
  -3   7  12       45.43       84.94     44.70 o 
  -2   7  12        9.73       15.14     56.89 o 
  -1   7  12       32.32       39.18     53.59 o 
   0   7  12       67.94       31.39     82.17 o 
   1   7  12      104.27      147.72     50.25 o 
   2   7  12      215.93      274.44     53.04 o 
   3   7  12      136.86      145.88     52.54 o 
   4   7  12     1760.70     1805.38     96.92 o 
   5   7  12      716.01      730.07     81.21 o 
   6   7  12      597.33      694.64     74.83 o 
   7   7  12       97.92      174.18     54.46 o 
   8   7  12      293.56      500.79     67.57 o 
   9   7  12      113.14      176.39     69.74 o 
  -2   8  12        0.64       20.19     59.81 o 
  -1   8  12      519.74      539.06     71.66 o 
   0   8  12      832.07      578.61    583.32 o 
   1   8  12        1.08       10.95     53.22 o 
   2   8  12       54.84       90.29     54.80 o 
   3   8  12      130.34      180.16     57.02 o 
   4   8  12      179.97      209.12     63.06 o 
   5   8  12      194.77      329.47     67.14 o 
   6   8  12      529.09      459.54     79.49 o 
   7   8  12      123.55      180.68     68.83 o 
   8   8  12      672.83      915.96     94.67 o 
   9   8  12      553.52      728.63    101.87 o 
  -1   9  12      639.99      675.34     85.51 o 
   0   9  12       26.24       44.29     44.29 o 
   1   9  12      657.19      623.28     80.41 o 
   2   9  12      782.17      970.99     86.48 o 
   3   9  12     1624.37     1660.10    105.63 o 
   4   9  12      939.51      787.46     60.77 o 
   5   9  12       18.28       56.25     60.92 o 
   6   9  12      227.58      296.86     70.73 o 
   7   9  12      173.26      130.14     74.17 o 
   8   9  12      177.99      342.52     78.56 o 
   1  10  12       21.71      134.92     60.47 o 
   2  10  12        5.67       55.40     64.38 o 
   3  10  12      971.16     1153.99     99.17 o 
   4  10  12       82.50       40.79     74.00 o 
   5  10  12       53.03       80.99     64.88 o 
   6  10  12       12.14      180.64     66.35 o 
  -1  -9  13     2696.40     3050.40    138.25 o 
   0  -9  13      656.91      873.99    104.15 o 
   1  -9  13     1088.45     1203.39     87.42 o 
  -3  -8  13       17.17       69.71     57.68 o 
  -2  -8  13      591.51      622.86     81.74 o 
  -1  -8  13       37.18       88.42     48.88 o 
   0  -8  13       37.36       50.30     77.16 o 
   1  -8  13      316.72      298.13     55.35 o 
   2  -8  13       53.84       40.08     49.77 o 
   3  -8  13        7.82       35.63     49.62 o 
  -4  -7  13      344.39      283.07     79.17 o 
  -3  -7  13      110.37       60.81     59.58 o 
  -2  -7  13      135.30      140.96     56.55 o 
  -1  -7  13      126.45       79.59     58.34 o 
   0  -7  13      193.29      196.96     36.09 o 
   1  -7  13      320.09      215.38     53.76 o 
   2  -7  13      919.90      648.63     37.93 o 
   3  -7  13        6.27       76.46     45.87 o 
   4  -7  13       82.21       12.47     39.46 o 
   5  -7  13       54.22       61.50     43.49 o 
  -5  -6  13      482.83      487.68     83.84 o 
  -4  -6  13      179.61      128.88     60.29 o 
  -3  -6  13       96.09      139.30     47.66 o 
  -2  -6  13       19.36       40.36     51.78 o 
  -1  -6  13     1636.05     1654.13     97.49 o 
   0  -6  13       69.88      120.79     66.87 o 
   1  -6  13     2383.88     2070.97    100.67 o 
   2  -6  13     1636.40     1728.36     86.57 o 
   3  -6  13     3035.95     3275.75    114.51 o 
   4  -6  13     2271.64     1624.93     28.55 o 
   5  -6  13       11.39        5.46     30.72 o 
   6  -6  13      284.95       36.69     30.42 o 
  -6  -5  13        1.17       61.39     65.26 o 
  -5  -5  13      117.80       84.01     74.38 o 
  -4  -5  13     1637.09     1481.81    111.43 o 
  -3  -5  13     8017.53     8137.96    199.30 o 
  -2  -5  13     1790.93     1882.30     99.88 o 
  -1  -5  13       56.07       16.30     52.14 o 
   0  -5  13       51.72      151.74     34.17 o 
   1  -5  13     2950.23     2932.21    108.14 o 
   2  -5  13     2258.53     2479.33    104.34 o 
   3  -5  13        4.01        8.94     44.39 o 
   4  -5  13        1.03       55.61     37.75 o 
   5  -5  13       23.36        5.27     32.69 o 
   6  -5  13        9.89        2.61     31.57 o 
   7  -5  13      340.46       58.88     33.00 o 
  -6  -4  13       86.16      218.95     77.41 o 
  -5  -4  13      367.69      359.77     81.90 o 
  -4  -4  13      402.26      435.31     78.17 o 
  -3  -4  13      290.01      222.84     68.65 o 
  -2  -4  13       81.21      113.72     48.90 o 
  -1  -4  13       50.84       49.74     49.74 o 
   0  -4  13     2124.71     2337.53    135.39 o 
   1  -4  13     8447.06     7959.16    169.80 o 
   2  -4  13     2413.47     2508.07     98.07 o 
   3  -4  13     1492.86     1218.08     39.02 o 
   4  -4  13      122.36       13.25     44.75 o 
   7  -4  13       17.47      105.62     27.79 o 
  -6  -3  13     2194.54     2357.96    146.82 o 
  -5  -3  13     3362.01     3513.77    151.19 o 
  -4  -3  13     2333.44     2236.35    116.24 o 
  -3  -3  13     2401.49     2394.40    110.93 o 
  -2  -3  13      546.18      478.75     68.12 o 
  -1  -3  13     2376.56     2631.83    110.25 o 
   0  -3  13     1327.41     1200.95     67.34 o 
   1  -3  13     1309.53     1126.26     71.53 o 
   2  -3  13        1.23       29.78     33.17 o 
   3  -3  13      512.84      548.92     47.43 o 
   4  -3  13       42.13       27.87     37.07 o 
   6  -3  13        6.55        4.73     33.83 o 
   7  -3  13       59.10       28.22     25.23 o 
   8  -3  13      154.05        9.37     33.01 o 
  -6  -2  13       76.33      125.45     62.96 o 
  -5  -2  13      751.34      793.35     84.30 o 
  -4  -2  13       37.01       51.43     52.69 o 
  -3  -2  13       43.34       10.70     43.23 o 
  -2  -2  13      505.34      476.85     65.74 o 
  -1  -2  13      134.97      119.56     45.57 o 
   0  -2  13      166.19      151.02     31.36 o 
   1  -2  13       94.30       59.07     39.50 o 
   2  -2  13      103.89      112.81     40.31 o 
   3  -2  13      162.93       86.45     28.27 o 
   4  -2  13     2039.86     1400.49     39.79 o 
   5  -2  13      990.93      804.63     36.72 o 
   6  -2  13      339.16       77.29     39.54 o 
   7  -2  13      289.84      373.99     41.92 o 
   8  -2  13       44.47       23.64     31.38 o 
  -6  -1  13      256.94      325.11     72.34 o 
  -5  -1  13       11.89       17.66     50.84 o 
  -4  -1  13      416.36      411.25     66.96 o 
  -3  -1  13        2.70       10.25     42.57 o 
  -2  -1  13       32.08       45.63     45.63 o 
  -1  -1  13      628.26      523.68     67.15 o 
   0  -1  13     2619.53     2563.75     77.13 o 
   1  -1  13       85.02       13.29     41.30 o 
   2  -1  13      802.57      746.31     60.04 o 
   3  -1  13       40.09       42.28     40.35 o 
   4  -1  13       26.42       69.86     35.38 o 
   5  -1  13       45.39       61.07     28.42 o 
   6  -1  13      383.18      328.64     41.41 o 
   7  -1  13        2.17       11.75     30.12 o 
   8  -1  13      414.92      525.69     52.57 o 
   9  -1  13      382.33      615.91     54.76 o 
  -6   0  13       22.42       27.97     58.03 o 
  -5   0  13       36.14       54.86     49.49 o 
  -4   0  13      369.52      316.77     63.92 o 
  -3   0  13      132.51      123.72     52.46 o 
  -2   0  13      612.45      706.43     72.30 o 
  -1   0  13     4149.55     4450.52    131.51 o 
   0   0  13     1212.65     1275.86     54.24 o 
   1   0  13      561.20      579.04     54.33 o 
   2   0  13     2002.82     2028.96     86.04 o 
   3   0  13     5305.36     5251.55    124.43 o 
   4   0  13     6231.59     6327.31    136.71 o 
   5   0  13      997.11     1037.68     60.69 o 
   6   0  13        0.67       16.46     28.34 o 
   7   0  13       91.17      113.40     33.74 o 
   8   0  13      733.94      555.69     33.91 o 
   9   0  13       97.73      154.99     43.20 o 
  -6   1  13      176.07      115.44     63.03 o 
  -5   1  13      145.46       92.12     62.21 o 
  -4   1  13      648.80      599.13     77.96 o 
  -3   1  13     6799.58     6943.10    179.19 o 
  -2   1  13     3154.10     3249.84    122.20 o 
  -1   1  13      646.97      734.98     64.13 o 
   0   1  13       95.55      119.09     30.00 o 
   1   1  13      847.82      897.02     65.06 o 
   2   1  13      407.91      481.99     53.67 o 
   3   1  13      538.71      584.46     58.08 o 
   4   1  13      789.65      697.67     53.02 o 
   5   1  13      246.16      324.80     37.76 o 
   6   1  13      129.95       76.38     41.54 o 
   7   1  13      381.03      406.32     50.60 o 
   8   1  13      973.34     1223.13     69.23 o 
   9   1  13       26.80       72.19     72.19 o 
  -5   2  13       15.93       42.20     57.33 o 
  -4   2  13      508.98      536.37     75.68 o 
  -3   2  13      525.68      476.61     68.25 o 
  -2   2  13      146.55      223.48     55.31 o 
  -1   2  13       92.27       68.56     45.70 o 
   0   2  13      495.91      523.98     94.99 o 
   1   2  13     3284.18     2947.40    105.05 o 
   2   2  13     2033.68     1948.04     83.03 o 
   3   2  13     1320.10     1321.97     70.73 o 
   4   2  13      508.22      580.89     49.81 o 
   5   2  13      437.04      370.06     48.69 o 
   6   2  13      348.55      378.84     45.14 o 
   7   2  13      327.83      351.50     46.44 o 
   8   2  13       36.63       64.10     36.74 o 
   9   2  13      108.01      149.70     41.92 o 
  -5   3  13      472.65      449.69     78.68 o 
  -4   3  13     1002.21      986.21     89.44 o 
  -3   3  13      988.57      903.42     80.35 o 
  -2   3  13      214.55      297.81     53.71 o 
  -1   3  13       69.01       21.24     49.82 o 
   0   3  13      128.33      111.01     31.46 o 
   1   3  13        8.37       39.72     39.72 o 
   2   3  13        4.14        0.00     38.80 o 
   3   3  13     1760.68     1677.89     84.14 o 
   4   3  13      104.71       78.71     39.52 o 
   5   3  13      103.92       91.13     38.74 o 
   6   3  13      913.01      803.56     64.26 o 
   7   3  13      123.37      129.90     40.70 o 
   8   3  13        0.32       37.85     36.47 o 
   9   3  13       68.26       41.58     39.76 o 
  -5   4  13       17.05      111.41     55.70 o 
  -4   4  13       13.99       28.24     50.38 o 
  -3   4  13      121.11      128.53     55.30 o 
  -2   4  13      177.32      213.08     51.43 o 
  -1   4  13      471.65      475.79     62.62 o 
   0   4  13       68.71       62.05     35.72 o 
   1   4  13      179.06      209.35     48.51 o 
   2   4  13     1229.02     1291.11     78.75 o 
   3   4  13      205.21      310.96     47.36 o 
   4   4  13     1705.97     1744.37     89.68 o 
   5   4  13     1118.45     1259.85     77.97 o 
   6   4  13     1511.68     1522.72     85.47 o 
   7   4  13     1442.14     1441.31     79.83 o 
   8   4  13        0.71       32.12     39.13 o 
   9   4  13       85.07      130.74     46.71 o 
  -4   5  13      121.58      121.42     61.65 o 
  -3   5  13       47.01        3.70     54.08 o 
  -2   5  13        2.59       74.00     45.20 o 
  -1   5  13      107.19       43.05     50.29 o 
   0   5  13     1259.93     1242.12     93.42 o 
   1   5  13      142.35       77.30     57.24 o 
   2   5  13        5.15       12.15     47.51 o 
   3   5  13      184.00      242.05     49.16 o 
   4   5  13       62.56      152.68     53.03 o 
   5   5  13      619.17      838.62     77.48 o 
   6   5  13     1342.20     1412.08     93.61 o 
   7   5  13      351.62      379.66     66.83 o 
   8   5  13      100.13       56.44     53.83 o 
   9   5  13      198.58      250.07     53.87 o 
  -3   6  13       72.90       44.09     62.10 o 
  -2   6  13      661.12      744.83     74.20 o 
  -1   6  13     1703.54     1830.70     99.27 o 
   0   6  13     1230.14     1515.50    146.82 o 
   1   6  13       71.96      180.02     51.38 o 
   2   6  13      214.65      264.13     50.68 o 
   3   6  13     1976.89     1953.16     99.40 o 
   4   6  13     3871.15     3998.47    135.73 o 
   5   6  13      466.11      565.77     67.32 o 
   6   6  13        1.30        7.46     50.59 o 
   7   6  13      101.61      205.39     55.94 o 
   8   6  13      322.54      452.91     70.54 o 
   9   6  13        4.25       33.62     62.76 o 
  -2   7  13      378.60       47.08     59.66 o 
  -1   7  13      216.57      217.82     58.66 o 
   0   7  13       44.46       25.25     35.94 o 
   1   7  13      162.43      209.14     56.48 o 
   2   7  13      114.04      177.62     58.71 o 
   3   7  13      221.07      155.99     61.64 o 
   4   7  13      470.01      380.20     70.57 o 
   5   7  13      207.68      213.64     57.00 o 
   6   7  13      261.06      400.03     59.51 o 
   7   7  13       50.01       37.92     62.39 o 
   8   7  13      108.97      115.17     66.34 o 
  -1   8  13       42.51       35.22     47.67 o 
   0   8  13       38.42       83.96    215.94 o 
   1   8  13      466.66      290.88     65.97 o 
   2   8  13      146.06      164.71     57.51 o 
   3   8  13        5.16       11.53     54.21 o 
   4   8  13       59.73       51.53     57.47 o 
   5   8  13      461.05      544.86     71.32 o 
   6   8  13       46.09       21.66     61.23 o 
   7   8  13       77.88       22.80     59.13 o 
   8   8  13       75.98      193.31     61.18 o 
   0   9  13       60.25       88.69     70.97 o 
   1   9  13        5.62      112.41     58.76 o 
   2   9  13       16.22      104.81     54.48 o 
   3   9  13      162.08      132.18     61.81 o 
   4   9  13        2.84       21.35     62.04 o 
   5   9  13        0.01       40.40     53.31 o 
   6   9  13      255.68      246.02     76.59 o 
   7   9  13      112.87      139.61     68.94 o 
   3  10  13      332.01      224.68     86.97 o 
   4  10  13       50.02       64.35     64.35 o 
  -1  -8  14      954.50     1011.07     92.08 o 
   0  -8  14      471.16      503.10     77.98 o 
   1  -8  14       96.93      195.74     46.84 o 
  -3  -7  14      214.03      332.90     70.73 o 
  -2  -7  14       51.34       99.57     65.75 o 
  -1  -7  14      593.98      527.00     75.49 o 
   0  -7  14        5.83       19.75     32.43 o 
   1  -7  14     1101.10     1107.94     74.47 o 
   2  -7  14      551.27      650.15     59.22 o 
   3  -7  14      939.93     1138.65     81.37 o 
  -4  -6  14     1285.83     1228.54    113.97 o 
  -3  -6  14     4133.78     4132.75    160.04 o 
  -2  -6  14      636.48      660.75     76.57 o 
  -1  -6  14        6.10       28.78     46.68 o 
   0  -6  14      120.54       73.40     88.25 o 
   1  -6  14      158.82      174.64     46.11 o 
   2  -6  14      189.13      139.63     47.71 o 
   3  -6  14      153.61      149.30     41.88 o 
   4  -6  14       10.17       32.11     32.11 o 
   5  -6  14       15.40       20.22     30.71 o 
  -4  -5  14       18.50       32.91     58.14 o 
  -3  -5  14      217.80      157.28     66.09 o 
  -2  -5  14      865.12      799.42     83.25 o 
  -1  -5  14       81.65       44.23     46.69 o 
   0  -5  14       71.58       33.15     33.54 o 
   1  -5  14        0.19       24.97     39.75 o 
   2  -5  14     1016.37      944.63     68.29 o 
   3  -5  14       54.00       72.13     37.43 o 
   4  -5  14      666.21      619.49     57.50 o 
   5  -5  14      417.81      437.70     47.65 o 
   6  -5  14      706.86      874.23     63.78 o 
  -5  -4  14      115.13      151.75     65.55 o 
  -4  -4  14      422.29      394.12     74.27 o 
  -3  -4  14      169.49       87.21     55.63 o 
  -2  -4  14       30.16        7.03     49.58 o 
  -1  -4  14      319.93      327.18     59.68 o 
   0  -4  14     2915.43     2256.81   1440.64 o 
   1  -4  14      263.30       27.03     45.49 o 
   2  -4  14        3.00       26.24     40.96 o 
   3  -4  14      174.71      197.17     45.17 o 
   4  -4  14        1.22       30.50     35.06 o 
   5  -4  14       22.75       13.38     39.61 o 
   6  -4  14      656.68      788.54     57.42 o 
   7  -4  14      242.03      264.36     40.13 o 
  -5  -3  14      410.26      411.12     80.38 o 
  -4  -3  14        0.40       12.92     51.25 o 
  -3  -3  14        0.32       65.33     50.47 o 
  -2  -3  14        0.18       34.64     51.23 o 
  -1  -3  14     4733.35     5151.74    143.57 o 
   0  -3  14     4204.05     4356.76    302.56 o 
   1  -3  14     1147.50      874.46     45.95 o 
   2  -3  14      175.26       31.10     42.65 o 
   3  -3  14     1221.41     1297.40     71.35 o 
   4  -3  14     5893.26     6219.20    142.44 o 
   5  -3  14     1925.09     2009.25     86.48 o 
   6  -3  14      351.66      508.35     49.61 o 
   7  -3  14      222.29      245.37     39.50 o 
  -5  -2  14     1367.99     1600.19    111.11 o 
  -4  -2  14       83.50      223.38     59.24 o 
  -3  -2  14     2303.86     2431.85    113.70 o 
  -2  -2  14     3128.26     3566.80    125.92 o 
  -1  -2  14     2812.26     2908.55    117.91 o 
   0  -2  14     1945.09     2047.49    249.05 o 
   1  -2  14        2.69       70.21     41.73 o 
   4  -2  14       57.01       38.70     75.61 o 
   5  -2  14      132.85       33.79     33.79 o 
   6  -2  14      875.89      640.92     32.68 o 
   7  -2  14        1.18       22.22     29.70 o 
   8  -2  14       31.31        7.41     36.86 o 
  -5  -1  14       33.54       32.76     64.67 o 
  -4  -1  14      181.10       74.70     73.89 o 
  -3  -1  14      352.63      339.11     71.98 o 
  -2  -1  14      880.17      845.23     79.74 o 
  -1  -1  14     2449.24     2383.16    100.66 o 
   0  -1  14       49.80        6.10     44.39 o 
   1  -1  14     1391.77     1319.38     72.33 o 
   2  -1  14      482.12      373.63     52.82 o 
   3  -1  14     1034.95     1154.24     63.35 o 
   4  -1  14      678.91      614.25     51.82 o 
   5  -1  14      140.34        2.48     35.22 o 
   6  -1  14        3.25       31.70     31.70 o 
   7  -1  14       77.24        7.48     31.62 o 
   8  -1  14      126.91       57.01     30.77 o 
  -5   0  14      172.94      171.06     65.73 o 
  -4   0  14      736.39      781.87     85.05 o 
  -3   0  14     1726.33     1692.95    103.86 o 
  -2   0  14       68.61       36.45     50.31 o 
  -1   0  14       43.89       57.52     41.39 o 
   0   0  14      113.86       27.45     32.70 o 
   1   0  14      190.50      149.94     42.23 o 
   2   0  14       88.40       31.68     43.32 o 
   3   0  14      243.61      196.10     43.26 o 
   4   0  14       41.88       10.08     34.70 o 
   5   0  14       46.32       67.37     31.45 o 
   6   0  14      197.26       61.97     27.28 o 
   7   0  14      159.29      236.33     39.43 o 
   8   0  14      115.89      170.83     39.95 o 
  -5   1  14       11.64       67.12     57.53 o 
  -4   1  14       82.46       93.06     54.12 o 
  -3   1  14       35.53       25.67     52.87 o 
  -2   1  14      745.02      816.93     69.12 o 
  -1   1  14        2.16       12.31     40.06 o 
   0   1  14       91.75       99.08     50.23 o 
   1   1  14      616.16      683.66     57.75 o 
   2   1  14     3801.87     4121.67    120.02 o 
   3   1  14     2519.56     2829.70     97.48 o 
   4   1  14       33.12       17.79     34.68 o 
   5   1  14      200.70      222.17     43.69 o 
   6   1  14     1717.77     1789.44     78.62 o 
   7   1  14     1622.76     1860.92     83.04 o 
   8   1  14       43.44       59.20     44.03 o 
   9   1  14        2.42        2.54     33.49 o 
  -5   2  14      184.64      261.29     67.68 o 
  -4   2  14      712.68      677.28     84.04 o 
  -3   2  14      107.70       77.58     61.91 o 
  -2   2  14      546.81      681.89     68.27 o 
  -1   2  14        0.97       50.47     43.37 o 
   0   2  14      920.60      918.42     53.66 o 
   1   2  14      248.74      295.57     55.40 o 
   2   2  14       18.09      162.99     42.48 o 
   3   2  14       65.74      103.56     39.32 o 
   4   2  14      118.64      164.96     38.23 o 
   5   2  14       10.50        7.69     42.01 o 
   6   2  14     1476.87     1567.88     77.46 o 
   7   2  14      860.86      964.02     61.10 o 
   8   2  14      259.79      267.28     48.55 o 
   9   2  14      102.78      136.18     40.15 o 
  -4   3  14       16.70       53.84     57.63 o 
  -3   3  14       13.95       18.81     52.02 o 
  -2   3  14        6.93        0.00     54.36 o 
  -1   3  14     2683.25     2657.26    110.72 o 
   0   3  14     3791.74     4054.33    185.49 o 
   1   3  14     3142.35     3491.87    119.62 o 
   2   3  14     1518.21     1653.72     85.32 o 
   3   3  14       67.46       61.79     48.18 o 
   4   3  14     2736.72     2738.65    102.87 o 
   5   3  14      580.10      667.83     60.59 o 
   6   3  14       71.57       82.35     38.67 o 
   7   3  14        6.83        8.46     39.20 o 
   8   3  14      359.46      380.04     50.99 o 
   9   3  14      113.98       80.18     43.78 o 
  -4   4  14      120.02      132.44     61.91 o 
  -3   4  14       72.06       89.15     56.26 o 
  -2   4  14      612.65      621.09     73.22 o 
  -1   4  14      543.19      510.78     68.60 o 
   0   4  14      755.91      807.69     52.59 o 
   1   4  14       68.89      114.44     47.95 o 
   2   4  14      735.57      747.79     67.88 o 
   3   4  14      225.80      264.74     53.37 o 
   4   4  14        7.43      265.21     52.97 o 
   5   4  14      270.09      266.50     53.44 o 
   6   4  14     1424.94     1366.68     76.85 o 
   7   4  14       85.29       56.95     44.06 o 
   8   4  14       37.88       18.24     41.88 o 
   9   4  14       36.38      104.26     37.28 o 
  -3   5  14        2.98       28.24     57.22 o 
  -2   5  14      176.71      185.38     55.29 o 
  -1   5  14      896.61      861.32     80.11 o 
   0   5  14       50.94       65.48     33.87 o 
   1   5  14      397.60      534.16     62.74 o 
   2   5  14       12.12       64.50     40.40 o 
   3   5  14        9.89       42.76     42.76 o 
   4   5  14       40.22       23.30     47.69 o 
   5   5  14     1035.26     1139.29     82.16 o 
   6   5  14      359.33      416.09     62.47 o 
   7   5  14       13.39       25.60     47.28 o 
   8   5  14       16.20       57.63     42.29 o 
  -2   6  14       44.51       11.62     54.20 o 
  -1   6  14      144.37      134.67     59.86 o 
   0   6  14        2.20       23.59     43.64 o 
   1   6  14      287.24      416.13     57.53 o 
   2   6  14       15.15       50.28     50.28 o 
   3   6  14       70.71       72.42     49.85 o 
   4   6  14        1.46       17.84     49.06 o 
   5   6  14      154.26      295.49     54.48 o 
   6   6  14       31.30       34.78     52.37 o 
   7   6  14      203.69      305.90     63.78 o 
   8   6  14      351.06      618.87     72.98 o 
  -1   7  14       51.62       11.43     55.06 o 
   0   7  14        4.77        9.41     37.17 o 
   1   7  14      111.13       61.48     58.66 o 
   2   7  14     1546.11     1541.94     99.71 o 
   3   7  14     1566.58     1998.22    111.17 o 
   4   7  14      346.13      597.89     65.46 o 
   5   7  14        9.48       39.57     64.01 o 
   6   7  14      242.22      191.63     68.35 o 
   7   7  14      502.87      476.19     82.55 o 
   8   7  14        1.23       13.55     64.95 o 
   0   8  14       53.72       11.35     50.91 o 
   1   8  14        7.04       53.84     64.40 o 
   2   8  14       69.73       89.14     62.08 o 
   3   8  14       32.95      118.78     57.34 o 
   4   8  14      148.32      127.01     65.81 o 
   5   8  14        0.06       76.99     52.39 o 
   6   8  14      628.53      625.97     89.89 o 
   7   8  14      453.78      753.66     82.68 o 
   2   9  14      286.30      391.41     74.13 o 
   3   9  14        2.16       65.19     65.19 o 
   4   9  14      326.09      350.39     70.47 o 
   5   9  14      135.38      241.42     64.92 o 
   0  -7  15      629.72      644.06     47.75 o 
   1  -7  15      581.98      599.75     72.84 o 
  -2  -6  15       96.99       37.24     59.50 o 
  -1  -6  15      367.97      457.88     70.08 o 
   0  -6  15     1735.43     1507.20    984.93 o 
   1  -6  15     1725.84     1281.05     44.34 o 
   2  -6  15     1728.82     1338.44     49.49 o 
   3  -6  15      200.08      322.13     52.87 o 
  -3  -5  15        3.13       52.73     57.82 o 
  -2  -5  15      299.51      345.73     68.49 o 
  -1  -5  15      825.30     1134.95     81.80 o 
   0  -5  15     2035.17     1660.76   1099.19 o 
   1  -5  15      217.44        9.65     40.47 o 
   2  -5  15        2.76       18.68     40.66 o 
   3  -5  15       80.84       36.95     40.41 o 
   4  -5  15        5.89       26.92     33.99 o 
   5  -5  15       38.92        8.57     40.84 o 
  -4  -4  15      121.93       23.66     73.47 o 
  -3  -4  15       33.67       21.25     61.81 o 
  -2  -4  15        3.71       57.24     57.24 o 
  -1  -4  15     1435.52     1619.32     95.85 o 
   0  -4  15      742.80      733.95     53.35 o 
   1  -4  15       32.64       24.67     39.66 o 
   2  -4  15      254.02       32.95     35.36 o 
   3  -4  15        2.08       36.24     36.24 o 
   4  -4  15      193.01       54.23     32.32 o 
   5  -4  15      187.62        0.00     36.77 o 
   6  -4  15       55.55       54.08     31.88 o 
  -4  -3  15        1.11       64.22     64.22 o 
  -3  -3  15      488.50      476.66     71.48 o 
  -2  -3  15       14.64       43.66     43.66 o 
  -1  -3  15        0.01       36.51     49.69 o 
   0  -3  15      367.38      388.66     40.51 o 
   1  -3  15       31.26       11.89     41.01 o 
   2  -3  15       43.16       17.29     37.59 o 
   3  -3  15      546.99      569.36     54.46 o 
   4  -3  15       15.19        2.76     32.30 o 
   5  -3  15      159.25      118.80     39.35 o 
   6  -3  15      109.96      137.38     33.50 o 
  -4  -2  15      181.77       44.75     70.56 o 
  -3  -2  15       75.22       23.84     54.87 o 
  -2  -2  15     1061.19     1056.57     82.89 o 
  -1  -2  15        3.67       46.90     46.90 o 
   0  -2  15      140.87      125.99     34.45 o 
   1  -2  15        1.28       78.43     33.88 o 
   2  -2  15     3562.07     3684.73    117.40 o 
   3  -2  15     3605.48     3741.55    119.73 o 
   4  -2  15      691.16      519.08     26.47 o 
   5  -2  15      766.65      629.27     35.73 o 
   6  -2  15       43.86        7.88     35.22 o 
  -4  -1  15      572.49      400.03     86.20 o 
  -3  -1  15      422.56      472.90     71.20 o 
  -2  -1  15     1554.05     1647.42     98.37 o 
  -1  -1  15      502.55      515.60     69.71 o 
   0  -1  15      921.46      819.27     53.96 o 
   1  -1  15      140.23       17.30     53.76 o 
   2  -1  15        5.13        2.75     47.01 o 
   3  -1  15       98.30      138.16     50.37 o 
   4  -1  15      404.54      440.83     47.60 o 
   5  -1  15       70.83      107.15     36.61 o 
   7  -1  15      685.70      707.62     60.25 o 
  -4   0  15       99.96      277.84     65.26 o 
  -3   0  15      673.88      659.67     83.15 o 
  -2   0  15      622.38      694.17     76.42 o 
  -1   0  15      360.94      430.90     57.19 o 
   0   0  15     1713.36     1826.06     63.65 o 
   1   0  15     2205.35     2265.58     95.84 o 
   2   0  15     4960.50     5136.06    135.26 o 
   3   0  15     1166.42      855.70     41.57 o 
   4   0  15       48.30       39.67     36.24 o 
   5   0  15       65.77       34.04     37.58 o 
   6   0  15      299.57      304.97     47.86 o 
   7   0  15      118.38      104.28     42.35 o 
   8   0  15       77.92       36.73     36.03 o 
  -4   1  15     1221.21     1305.98     99.99 o 
  -3   1  15       84.35       85.78     57.80 o 
  -2   1  15        3.68       24.64     49.64 o 
  -1   1  15      158.87      180.21     47.49 o 
   0   1  15     1137.25     1126.74     54.23 o 
   1   1  15       12.65       11.40     44.03 o 
   2   1  15      271.85      180.09     46.33 o 
   3   1  15        0.89       39.33     39.33 o 
   4   1  15        7.67       34.80     31.62 o 
   5   1  15      122.69       87.46     39.27 o 
   6   1  15      381.86      469.50     48.44 o 
   7   1  15        6.38        5.32     35.46 o 
   8   1  15        1.62        5.28     36.25 o 
  -4   2  15       26.78        8.65     57.55 o 
  -3   2  15       77.17      145.18     47.30 o 
  -2   2  15        7.11       51.42     51.42 o 
  -1   2  15      478.92      479.07     63.01 o 
   0   2  15      214.77      202.53     46.90 o 
   1   2  15       29.83       35.27     42.64 o 
   2   2  15        0.75       51.00     35.98 o 
   3   2  15       77.35       72.02     36.92 o 
   4   2  15       18.11       10.96     35.26 o 
   5   2  15      576.35      542.97     57.53 o 
   6   2  15      292.69      292.66     47.86 o 
   7   2  15       89.95       33.14     42.08 o 
   8   2  15       47.17       97.61     35.29 o 
  -3   3  15      199.01      163.46     58.33 o 
  -2   3  15        4.07       14.68     45.09 o 
  -1   3  15      210.82      323.37     54.64 o 
   0   3  15       21.22       18.30     33.00 o 
   1   3  15      243.05      305.60     54.05 o 
   2   3  15       23.84       15.22     44.99 o 
   3   3  15      129.92      186.43     45.42 o 
   4   3  15      530.73      605.69     63.69 o 
   5   3  15      852.40      998.26     72.73 o 
   6   3  15      110.45      126.30     44.10 o 
   7   3  15       87.73       92.62     38.48 o 
   8   3  15      110.52      158.17     43.02 o 
  -3   4  15       48.06       28.53     53.14 o 
  -2   4  15      570.40      668.50     75.63 o 
  -1   4  15      267.36      297.81     60.85 o 
   0   4  15      907.72     1006.79     68.11 o 
   1   4  15      397.52      514.80     66.50 o 
   2   4  15     1301.34     1454.87     84.67 o 
   3   4  15     1775.68     1753.57    102.81 o 
   4   4  15     1270.22     1477.17     88.19 o 
   5   4  15     1399.68     1484.38     87.48 o 
   6   4  15        2.70       44.34     44.34 o 
   7   4  15      328.94      254.52     54.11 o 
   8   4  15       94.81      112.71     49.69 o 
  -2   5  15      722.55      610.39     83.02 o 
  -1   5  15      416.79      403.71     61.24 o 
   0   5  15      274.08      305.38     48.37 o 
   1   5  15       51.02       84.58     52.56 o 
   2   5  15       36.68      174.76     47.70 o 
   3   5  15       95.45      139.41     60.54 o 
   4   5  15      811.79     1012.21     81.14 o 
   5   5  15      428.05      455.64     69.85 o 
   6   5  15       34.33       36.75     45.94 o 
   7   5  15      172.56      372.02     59.67 o 
   8   5  15       32.68       76.42     48.63 o 
  -1   6  15       10.86       15.17     48.85 o 
   0   6  15      158.37      138.07    105.35 o 
   1   6  15      358.55      323.01     61.50 o 
   2   6  15     1767.20     1874.06    106.10 o 
   3   6  15      263.49      241.10     67.73 o 
   4   6  15      125.47      207.28     51.73 o 
   5   6  15       52.14        0.00     53.16 o 
   6   6  15       16.11       72.01     53.83 o 
   7   6  15       62.77       50.14     61.29 o 
   0   7  15      252.13      270.18     45.97 o 
   1   7  15       44.03       86.39     57.25 o 
   2   7  15      223.64       97.54     66.76 o 
   3   7  15        0.67        3.91     52.25 o 
   4   7  15       45.74       63.34     46.13 o 
   5   7  15       97.75      111.38     53.05 o 
   6   7  15       24.12       21.52     55.32 o 
   2   8  15       88.49      188.21     62.04 o 
   3   8  15       90.93      131.03     57.95 o 
   4   8  15        9.54      101.77     55.17 o 
   5   8  15      224.65      301.67     68.96 o 
  -1  -5  16      481.00      508.69     65.18 o 
   0  -5  16      711.24      818.22     52.09 o 
   2  -5  16      140.20      175.57     42.89 o 
   3  -5  16     1031.01     1179.51     82.40 o 
  -2  -4  16     1472.97     1562.81    104.82 o 
  -1  -4  16     1556.98     1809.23    105.06 o 
   0  -4  16       68.85       90.13     63.59 o 
   1  -4  16        0.90       49.99     49.99 o 
   2  -4  16       22.92      113.85     42.80 o 
   3  -4  16       37.70       45.00     43.37 o 
   4  -4  16      254.00      279.27     54.39 o 
  -2  -3  16     1528.00     1693.26    101.56 o 
  -1  -3  16      189.11      303.33     64.70 o 
   0  -3  16        1.23       20.94     68.07 o 
   1  -3  16      205.19       41.81     41.81 o 
   2  -3  16     2518.59     2100.88     43.54 o 
   3  -3  16     1430.40     1210.63     43.62 o 
   4  -3  16       64.88      111.35     40.37 o 
   5  -3  16      148.31      198.67     36.74 o 
  -3  -2  16      811.18      884.69     94.95 o 
  -2  -2  16      733.64      681.95     81.89 o 
  -1  -2  16       47.45      136.09     44.72 o 
   0  -2  16      676.95      652.10     46.75 o 
   1  -2  16        0.01       30.01     43.69 o 
   2  -2  16      213.84       11.51     38.54 o 
   3  -2  16       23.37       41.12     41.12 o 
   4  -2  16      210.55       13.86     34.91 o 
   5  -2  16      155.70       30.18     38.55 o 
   6  -2  16       18.11       51.57     35.97 o 
  -3  -1  16       26.81       49.49     56.04 o 
  -2  -1  16       18.64       48.86     48.86 o 
  -1  -1  16      295.75      218.42     54.93 o 
   0  -1  16        8.07        8.16     29.90 o 
   1  -1  16      485.54      432.98     57.81 o 
   2  -1  16       15.72       28.61     38.72 o 
   3  -1  16       97.44       53.18     45.05 o 
   4  -1  16       46.91       11.05     32.89 o 
   5  -1  16      539.11      460.85     51.32 o 
  -3   0  16      333.95      347.48     67.34 o 
  -2   0  16        8.37       48.59     48.59 o 
  -1   0  16      210.57      120.29     51.27 o 
   0   0  16       61.21       36.13     36.13 o 
   1   0  16      442.24      537.32     59.80 o 
   2   0  16      100.86      105.50     46.50 o 
   3   0  16      115.59      145.14     41.51 o 
   4   0  16      130.59      162.53     40.97 o 
   5   0  16      556.65      595.65     54.13 o 
   6   0  16      286.22      517.69     49.00 o 
   7   0  16      332.32      384.52     52.37 o 
  -3   1  16       19.00       32.93     60.13 o 
  -2   1  16      485.29      387.64     70.20 o 
  -1   1  16      379.58      363.79     64.56 o 
   0   1  16     1978.90     2063.90     70.07 o 
   1   1  16     2557.66     2720.39    107.05 o 
   2   1  16        0.02       60.37     40.73 o 
   3   1  16      537.82      497.97     57.42 o 
   4   1  16      938.09     1057.01     70.25 o 
   5   1  16     1879.38     2226.39     92.37 o 
   6   1  16      319.31      443.37     51.90 o 
   7   1  16       22.17       27.91     35.56 o 
  -2   2  16      631.67      706.26     79.84 o 
  -1   2  16      748.95      907.67     86.05 o 
   0   2  16        0.30      113.06     33.85 o 
   1   2  16       33.31       70.01     45.35 o 
   2   2  16        3.21       14.56     40.70 o 
   3   2  16       16.36       17.14     43.00 o 
   4   2  16      504.89      527.19     60.41 o 
   5   2  16      659.04      608.87     62.56 o 
   6   2  16      121.89      128.42     40.50 o 
   7   2  16      126.58       31.74     34.30 o 
  -2   3  16     1202.89     1169.01     96.96 o 
  -1   3  16      344.72      439.39     66.91 o 
   0   3  16       74.74      164.07     33.12 o 
   1   3  16       23.51       26.16     45.95 o 
   2   3  16     1041.87     1056.95     73.91 o 
   3   3  16      219.46      204.93     51.83 o 
   4   3  16        4.69        0.00     43.31 o 
   5   3  16        0.24       80.17     34.52 o 
   6   3  16       74.45      128.44     38.21 o 
   7   3  16       31.00       75.27     38.43 o 
  -1   4  16        8.49       11.18     49.62 o 
   0   4  16      270.67      365.99     57.48 o 
   1   4  16        0.20        6.77     42.87 o 
   2   4  16        0.54       51.40     51.40 o 
   3   4  16        8.61       13.32     46.79 o 
   4   4  16      192.40      171.87     53.83 o 
   5   4  16       33.36       90.03     46.99 o 
   6   4  16       14.54       28.92     44.70 o 
   7   4  16       29.02       38.56     45.31 o 
   0   5  16        2.07       24.59     35.35 o 
   1   5  16      408.31      419.41     65.79 o 
   2   5  16       96.39       62.84     57.61 o 
   3   5  16      729.23      845.05     79.12 o 
   4   5  16      340.23      426.73     68.93 o 
   5   5  16       32.68        3.76     52.93 o 
   6   5  16      108.50      118.37     53.74 o 
   1   6  16       73.93       65.43     65.43 o 
   2   6  16        1.42       61.81     61.81 o 
   3   6  16      157.54      268.99     62.18 o 
   4   6  16        0.49       38.44     47.80 o 
   5   6  16      191.87      283.20     64.07 o 
   0  -3  17       26.23        7.09     45.35 o 
   1  -3  17      124.64      142.51     46.93 o 
   2  -3  17       12.65       30.57     39.23 o 
   3  -3  17      133.36      116.16     45.95 o 
  -1  -2  17        0.54      103.28     46.04 o 
   0  -2  17     1137.34     1281.80     63.57 o 
   1  -2  17     3157.46     3306.00    118.34 o 
   2  -2  17      962.38     1249.70     76.41 o 
   3  -2  17      315.64      370.59     54.18 o 
   4  -2  17        2.03       20.04     36.54 o 
  -1  -1  17      315.65      315.82     66.02 o 
   0  -1  17        0.32       28.29     33.41 o 
   1  -1  17       97.10      116.43     47.76 o 
   2  -1  17       37.71       82.58     42.66 o 
   3  -1  17      101.94      184.62     40.32 o 
   4  -1  17       31.35       34.16     38.78 o 
   5  -1  17      288.97       11.38     36.88 o 
  -1   0  17      408.09      474.56     64.93 o 
   0   0  17      549.87      561.27     43.65 o 
   1   0  17      541.46      559.23     60.43 o 
   2   0  17       72.89       53.13     38.27 o 
   3   0  17      110.70       95.12     40.73 o 
   4   0  17        0.94       35.68     35.68 o 
   5   0  17       18.47        0.00     35.30 o 
  -1   1  17       98.60       38.67     56.92 o 
   0   1  17      152.11       58.75     37.43 o 
   1   1  17        6.72       45.69     45.69 o 
   2   1  17        3.20       14.73     36.40 o 
   3   1  17      136.40       58.06     47.49 o 
   4   1  17       12.24       28.87     32.04 o 
   5   1  17       27.33        8.50     39.41 o 
  -1   2  17      480.59      372.41     72.01 o 
   0   2  17       70.51      123.80     36.71 o 
   1   2  17      104.12       94.56     43.67 o 
   2   2  17       23.11        3.10     43.41 o 
   3   2  17      885.32     1121.53     78.13 o 
   4   2  17     1263.77     1580.68     85.21 o 
   5   2  17      105.20      117.88     47.57 o 
   0   3  17       61.15       67.53     38.21 o 
   1   3  17       31.83       47.30     52.79 o 
   2   3  17        0.15       41.61     49.53 o 
   3   3  17      422.66      534.35     61.14 o 
   4   3  17      101.55      187.69     51.31 o 
   5   3  17        6.14       12.30     44.81 o 
   1   4  17     1120.68     1032.36     94.10 o 
   2   4  17      618.51      885.31     79.58 o 
   3   4  17      524.68      783.86     70.53 o 
   4   4  17       16.27        7.09     49.32 o 
   5   4  17      307.89      221.21     61.72 o 
   3   5  17      178.79      176.15     66.70 o 
                                                 
